# Supplementary material for: Dichlorido{N,N-dimethyl-N′-[1-(2-pyrid­yl)ethyl­idene]ethane-1,2-diamine-κ3 N,N′,N′′}manganese(II)
Source: Acta Crystallogr Sect E Struct Rep Online. 2011 Jan 22;67(Pt 2):m229. doi: 10.1107/S1600536811002030 (PMC3051723; doi:10.1107/S1600536811002030)
Supplement: Supplementary file 1 [file e-67-0m229-sup1.cif]

##############################################################################
###                                                                        ###
###        Electronic paper (Acta Crystallographica Section E)             ###
###                                                                        ###
##############################################################################
#                                                                            #
# This CIF contains the data in a paper accepted for publication in Acta     #
# Crystallographica Section E. It conforms to the requirements of Notes      #
# for Authors for Section E, and has been peer reviewed under the auspices   #
# of the IUCr Commission on Journals.                                        #
#                                                                            #
# Full details of the Crystallographic Information File format               #
# are given in the paper "The Crystallographic Information File (CIF):       #
# a New Standard Archive File for Crystallography" by S. R. Hall, F. H.      #
# Allen and I. D. Brown [Acta Cryst. (1991), A47, 655-685].                  #
#                                                                            #
# The current version of the core CIF dictionary is obtainable from          #
# ftp://ftp.iucr.org/pub/cif_core.dic. The current version number is 2.4.    #
#                                                                            #
# Software is freely available for graphical display of the structure(s) in  #
# this CIF.  For information consult the CIF home page http://www.iucr.org/  #
# cif/home.html                                                              #
#                                                                            #
# This file may be used for bona fide research purposes within the           #
# scientific community so long as proper attribution is given to the journal # 
# article from which it was obtained.                                        #
#                                                                            #
##############################################################################
                                             
data_I
_audit_creation_method     SHELXL-97
_chemical_name_systematic
;
Dichlorido{<i>N</i>,<i>N</i>-dimethyl-<i>N</i>'-[1-(2-
pyridyl)ethylidene]ethane-1,2-diamine-
\k^3^<i>N</i>,<i>N</i>',<i>N</i>"}manganese(II)
;
_chemical_name_common     ?
_chemical_formula_moiety     'C11 H17 Cl2 Mn N3'
_chemical_formula_sum     'C11 H17 Cl2 Mn N3'
_chemical_formula_iupac     '[Mn Cl2 (C11 H17 N3)]'
_chemical_formula_weight     317.12
_chemical_melting_point     ?
_symmetry_cell_setting     monoclinic
_symmetry_space_group_name_H-M     'P 21/c'
_symmetry_space_group_name_Hall     '-P 2ybc'
loop_
    _symmetry_equiv_pos_as_xyz
    'x, y, z'
    '-x, y+1/2, -z+1/2'
    '-x, -y, -z'
    'x, -y-1/2, z-1/2'
_cell_length_a     17.6157(8)
_cell_length_b     9.9269(4)
_cell_length_c     20.4710(8)
_cell_angle_alpha     90.00
_cell_angle_beta     124.592(3)
_cell_angle_gamma     90.00
_cell_volume     2946.9(2)
_cell_formula_units_Z     8
_cell_measurement_reflns_used     7274
_cell_measurement_theta_min     2.38
_cell_measurement_theta_max     29.59
_cell_measurement_temperature     100(2)
_exptl_crystal_description     block
_exptl_crystal_colour     brown
_exptl_crystal_size_max     0.19
_exptl_crystal_size_mid     0.13
_exptl_crystal_size_min     0.09
_exptl_crystal_density_diffrn     1.430
_exptl_crystal_density_meas     ?
_exptl_crystal_density_method     'not measured'
_exptl_crystal_F_000     1304
_exptl_absorpt_coefficient_mu     1.241
_exptl_absorpt_correction_type     multi-scan
_exptl_absorpt_process_details     '(<i>SADABS</i>; Sheldrick, 1996)'
_exptl_absorpt_correction_T_min     0.7984
_exptl_absorpt_correction_T_max     0.8965
_exptl_special_details
;
;
_diffrn_ambient_temperature     100(2)
_diffrn_radiation_type     MoK\a
_diffrn_radiation_wavelength     0.71073
_diffrn_radiation_source     'fine-focus sealed tube'
_diffrn_radiation_monochromator     graphite
_diffrn_measurement_device_type     'Bruker APEXII CCD'
_diffrn_measurement_method     '\f and \w'
_diffrn_detector_area_resol_mean     ?
_diffrn_reflns_number     26611
_diffrn_reflns_av_R_equivalents     0.0428
_diffrn_reflns_av_sigmaI/netI     0.0324
_diffrn_reflns_theta_min     1.99
_diffrn_reflns_theta_max     27.00
_diffrn_reflns_theta_full     27.00
_diffrn_measured_fraction_theta_max     0.999
_diffrn_measured_fraction_theta_full     0.999
_diffrn_reflns_limit_h_min     -22
_diffrn_reflns_limit_h_max     22
_diffrn_reflns_limit_k_min     -12
_diffrn_reflns_limit_k_max     12
_diffrn_reflns_limit_l_min     -26
_diffrn_reflns_limit_l_max     24
_refine_special_details
;
Refinement of <i>F</i>^2^ against ALL reflections. The weighted <i>R</i>-factor
<i>wR</i> and goodness of fit <i>S</i> are based on <i>F</i>^2^, conventional
<i>R</i>-factors <i>R</i> are based on <i>F</i>, with <i>F</i> set to zero for
negative <i>F</i>^2^. The threshold expression of <i>F</i>^2^ >
\s(<i>F</i>^2^) is used only for calculating <i>R</i>-factors(gt) <i>etc</i>.
and is not relevant to the choice of reflections for refinement.
<i>R</i>-factors based on <i>F</i>^2^ are statistically about twice as large
as those based on <i>F</i>, and <i>R</i>- factors based on ALL data will be
even larger.
;
_reflns_number_total     6426
_reflns_number_gt     5326
_reflns_threshold_expression     I>2sigma(I)
_refine_ls_structure_factor_coef     Fsqd
_refine_ls_matrix_type     full
_refine_ls_R_factor_all     0.0381
_refine_ls_R_factor_gt     0.0270
_refine_ls_wR_factor_gt     0.0587
_refine_ls_wR_factor_ref     0.0629
_refine_ls_goodness_of_fit_ref     1.016
_refine_ls_restrained_S_all     1.016
_refine_ls_number_reflns     6426
_refine_ls_number_parameters     313
_refine_ls_number_restraints     0
_refine_ls_hydrogen_treatment     constr
_refine_ls_weighting_scheme     calc
_refine_ls_weighting_details
         'calc w=1/[\s^2^(Fo^2^)+(0.0284P)^2^+0.6990P] where P=(Fo^2^+2Fc^2^)/3'
_atom_sites_solution_hydrogens     geom
_atom_sites_solution_primary     direct
_atom_sites_solution_secondary     difmap
_refine_ls_shift/su_max     0.004
_refine_ls_shift/su_mean     0.000
_refine_diff_density_max     0.321
_refine_diff_density_min     -0.315
_refine_ls_extinction_method     none
_refine_ls_extinction_coef     ?
loop_
    _atom_type_symbol
    _atom_type_description
    _atom_type_scat_dispersion_real
    _atom_type_scat_dispersion_imag
    _atom_type_scat_source
    'C' 'C' 0.0033 0.0016
                         'International Tables Vol C Tables 4.2.6.8 and 6.1.1.4'
    'H' 'H' 0.0000 0.0000
                         'International Tables Vol C Tables 4.2.6.8 and 6.1.1.4'
    'Cl' 'Cl' 0.1484 0.1585
                         'International Tables Vol C Tables 4.2.6.8 and 6.1.1.4'
    'Mn' 'Mn' 0.3368 0.7283
                         'International Tables Vol C Tables 4.2.6.8 and 6.1.1.4'
    'N' 'N' 0.0061 0.0033
                         'International Tables Vol C Tables 4.2.6.8 and 6.1.1.4'
_computing_data_collection     'APEX2 (Bruker, 2007)'
_computing_cell_refinement     'SAINT (Bruker, 2007)'
_computing_data_reduction     'SAINT (Bruker, 2007)'
_computing_structure_solution     'SHELXS97 (Sheldrick, 2008)'
_computing_structure_refinement     'SHELXL97 (Sheldrick, 2008)'
_computing_molecular_graphics     'X-SEED (Barbour, 2001)'
_computing_publication_material
                        'SHELXL97 (Sheldrick, 2008) and publCIF (Westrip, 2010)'
loop_
    _atom_site_type_symbol
    _atom_site_label
    _atom_site_fract_x
    _atom_site_fract_y
    _atom_site_fract_z
    _atom_site_U_iso_or_equiv
    _atom_site_adp_type
    _atom_site_calc_flag
    _atom_site_refinement_flags
    _atom_site_occupancy
    _atom_site_disorder_assembly
    _atom_site_disorder_group
    Mn Mn1 1.124031(16) 0.97384(3) 0.858429(14) 0.01582(7) Uani d . 1 . .
    Cl Cl1 1.23612(3) 0.80041(5) 0.91747(2) 0.02316(10) Uani d . 1 . .
    Cl Cl2 1.15773(3) 1.20051(5) 0.90329(2) 0.02196(10) Uani d . 1 . .
    N N1 1.04215(9) 0.90231(15) 0.90492(8) 0.0168(3) Uani d . 1 . .
    N N2 0.97678(9) 0.99030(14) 0.76157(8) 0.0160(3) Uani d . 1 . .
    N N3 1.12012(10) 0.99132(15) 0.74495(9) 0.0197(3) Uani d . 1 . .
    C C1 1.07802(12) 0.85447(19) 0.97795(10) 0.0216(4) Uani d . 1 . .
    H H1 1.1430 0.8435 1.0125 0.026 Uiso calc R 1 . .
    C C2 1.02463(13) 0.8203(2) 1.00538(10) 0.0242(4) Uani d . 1 . .
    H H2 1.0526 0.7877 1.0579 0.029 Uiso calc R 1 . .
    C C3 0.93044(12) 0.83419(19) 0.95525(10) 0.0234(4) Uani d . 1 . .
    H H3 0.8922 0.8111 0.9726 0.028 Uiso calc R 1 . .
    C C4 0.89186(12) 0.88283(19) 0.87851(10) 0.0200(4) Uani d . 1 . .
    H H4 0.8270 0.8929 0.8427 0.024 Uiso calc R 1 . .
    C C5 0.94953(11) 0.91610(18) 0.85543(9) 0.0156(3) Uani d . 1 . .
    C C6 0.91493(11) 0.96556(17) 0.77415(9) 0.0153(3) Uani d . 1 . .
    C C7 0.81348(11) 0.98027(19) 0.71441(10) 0.0213(4) Uani d . 1 . .
    H H7A 0.8021 1.0261 0.6672 0.032 Uiso calc R 1 . .
    H H7B 0.7871 1.0334 0.7373 0.032 Uiso calc R 1 . .
    H H7C 0.7847 0.8910 0.6995 0.032 Uiso calc R 1 . .
    C C8 0.95400(11) 1.03545(19) 0.68423(10) 0.0188(4) Uani d . 1 . .
    H H8A 0.9082 1.1093 0.6636 0.023 Uiso calc R 1 . .
    H H8B 0.9274 0.9602 0.6457 0.023 Uiso calc R 1 . .
    C C9 1.04255(12) 1.08444(19) 0.69561(10) 0.0199(4) Uani d . 1 . .
    H H9A 1.0325 1.0940 0.6431 0.024 Uiso calc R 1 . .
    H H9B 1.0585 1.1743 0.7211 0.024 Uiso calc R 1 . .
    C C10 1.20578(13) 1.0510(2) 0.76109(12) 0.0322(5) Uani d . 1 . .
    H H10A 1.1994 1.0662 0.7109 0.048 Uiso calc R 1 . .
    H H10B 1.2574 0.9895 0.7944 0.048 Uiso calc R 1 . .
    H H10C 1.2175 1.1371 0.7888 0.048 Uiso calc R 1 . .
    C C11 1.10379(13) 0.8605(2) 0.70528(11) 0.0289(4) Uani d . 1 . .
    H H11A 1.0482 0.8191 0.6965 0.043 Uiso calc R 1 . .
    H H11B 1.1568 0.8013 0.7387 0.043 Uiso calc R 1 . .
    H H11C 1.0955 0.8740 0.6542 0.043 Uiso calc R 1 . .
    Mn Mn2 0.399031(16) 0.52217(3) 0.750325(14) 0.01472(7) Uani d . 1 . .
    Cl Cl3 0.27334(3) 0.67387(4) 0.68459(2) 0.01975(9) Uani d . 1 . .
    Cl Cl4 0.35006(3) 0.30314(4) 0.75588(2) 0.01934(9) Uani d . 1 . .
    N N4 0.46738(9) 0.59908(15) 0.87463(8) 0.0169(3) Uani d . 1 . .
    N N5 0.55015(9) 0.51120(14) 0.80993(8) 0.0169(3) Uani d . 1 . .
    N N6 0.41710(9) 0.49145(14) 0.65054(8) 0.0168(3) Uani d . 1 . .
    C C12 0.42304(12) 0.65017(19) 0.90427(10) 0.0207(4) Uani d . 1 . .
    H H12 0.3578 0.6583 0.8703 0.025 Uiso calc R 1 . .
    C C13 0.46790(13) 0.6921(2) 0.98259(10) 0.0257(4) Uani d . 1 . .
    H H13 0.4340 0.7269 1.0020 0.031 Uiso calc R 1 . .
    C C14 0.56266(13) 0.6821(2) 1.03155(10) 0.0272(4) Uani d . 1 . .
    H H14 0.5952 0.7099 1.0854 0.033 Uiso calc R 1 . .
    C C15 0.60977(12) 0.6307(2) 1.00105(10) 0.0238(4) Uani d . 1 . .
    H H15 0.6751 0.6240 1.0337 0.029 Uiso calc R 1 . .
    C C16 0.56054(11) 0.58944(18) 0.92261(10) 0.0178(4) Uani d . 1 . .
    C C17 0.60500(11) 0.53567(18) 0.88397(10) 0.0182(4) Uani d . 1 . .
    C C18 0.70730(12) 0.5158(2) 0.93333(11) 0.0286(4) Uani d . 1 . .
    H H18A 0.7239 0.4444 0.9723 0.043 Uiso calc R 1 . .
    H H18B 0.7378 0.5999 0.9610 0.043 Uiso calc R 1 . .
    H H18C 0.7272 0.4901 0.8990 0.043 Uiso calc R 1 . .
    C C19 0.58162(11) 0.46412(18) 0.76133(10) 0.0190(4) Uani d . 1 . .
    H H19A 0.6300 0.3947 0.7904 0.023 Uiso calc R 1 . .
    H H19B 0.6079 0.5401 0.7490 0.023 Uiso calc R 1 . .
    C C20 0.49955(11) 0.40536(19) 0.68527(10) 0.0198(4) Uani d . 1 . .
    H H20A 0.5155 0.3942 0.6464 0.024 Uiso calc R 1 . .
    H H20B 0.4855 0.3151 0.6964 0.024 Uiso calc R 1 . .
    C C21 0.33693(12) 0.4222(2) 0.58233(10) 0.0240(4) Uani d . 1 . .
    H H21A 0.2820 0.4788 0.5603 0.036 Uiso calc R 1 . .
    H H21B 0.3270 0.3361 0.5998 0.036 Uiso calc R 1 . .
    H H21C 0.3485 0.4059 0.5415 0.036 Uiso calc R 1 . .
    C C22 0.43085(12) 0.62049(19) 0.62313(10) 0.0235(4) Uani d . 1 . .
    H H22A 0.4458 0.6033 0.5845 0.035 Uiso calc R 1 . .
    H H22B 0.4817 0.6699 0.6685 0.035 Uiso calc R 1 . .
    H H22C 0.3743 0.6742 0.5982 0.035 Uiso calc R 1 . .
loop_
    _atom_site_aniso_label
    _atom_site_aniso_U_11
    _atom_site_aniso_U_22
    _atom_site_aniso_U_33
    _atom_site_aniso_U_12
    _atom_site_aniso_U_13
    _atom_site_aniso_U_23
    Mn1 0.01282(12) 0.01482(15) 0.01788(13) -0.00021(10) 0.00756(10)
                                                                    -0.00039(10)
    Cl1 0.0172(2) 0.0201(3) 0.0250(2) 0.00366(17) 0.00763(17) -0.00099(18)
    Cl2 0.0208(2) 0.0159(2) 0.0226(2) -0.00041(17) 0.00844(17) -0.00178(17)
    N1 0.0158(7) 0.0151(9) 0.0162(7) 0.0004(6) 0.0071(6) 0.0001(6)
    N2 0.0165(7) 0.0143(8) 0.0165(7) -0.0002(6) 0.0090(6) 0.0007(6)
    N3 0.0177(7) 0.0193(9) 0.0244(8) -0.0016(6) 0.0133(6) -0.0015(6)
    C1 0.0190(8) 0.0213(11) 0.0185(8) 0.0008(7) 0.0071(7) 0.0017(7)
    C2 0.0292(9) 0.0224(11) 0.0187(9) -0.0008(8) 0.0122(8) 0.0030(8)
    C3 0.0296(9) 0.0216(11) 0.0263(9) -0.0020(8) 0.0202(8) 0.0005(8)
    C4 0.0187(8) 0.0192(11) 0.0217(9) -0.0001(7) 0.0113(7) -0.0018(7)
    C5 0.0166(8) 0.0115(9) 0.0170(8) 0.0003(6) 0.0085(7) -0.0011(7)
    C6 0.0151(8) 0.0116(9) 0.0185(8) 0.0006(6) 0.0092(7) -0.0011(7)
    C7 0.0152(8) 0.0259(11) 0.0199(9) 0.0009(7) 0.0083(7) 0.0019(7)
    C8 0.0194(8) 0.0202(11) 0.0165(8) 0.0016(7) 0.0099(7) 0.0023(7)
    C9 0.0253(9) 0.0161(10) 0.0215(9) -0.0013(7) 0.0152(7) 0.0013(7)
    C10 0.0257(10) 0.0407(14) 0.0371(11) -0.0042(9) 0.0221(9) 0.0018(9)
    C11 0.0342(11) 0.0244(12) 0.0302(10) 0.0037(8) 0.0195(9) -0.0055(8)
    Mn2 0.01270(12) 0.01534(15) 0.01475(13) -0.00070(10) 0.00696(10)
                                                                    -0.00102(10)
    Cl3 0.01567(18) 0.0178(2) 0.0222(2) 0.00130(16) 0.00860(16) 0.00015(17)
    Cl4 0.01727(19) 0.0164(2) 0.0241(2) 0.00004(16) 0.01153(17) 0.00154(17)
    N4 0.0164(7) 0.0160(9) 0.0176(7) -0.0028(6) 0.0092(6) -0.0010(6)
    N5 0.0157(7) 0.0154(9) 0.0195(7) 0.0004(6) 0.0099(6) 0.0007(6)
    N6 0.0171(7) 0.0153(9) 0.0166(7) -0.0017(6) 0.0087(6) -0.0009(6)
    C12 0.0203(8) 0.0191(11) 0.0250(9) -0.0040(7) 0.0143(7) -0.0020(7)
    C13 0.0324(10) 0.0259(12) 0.0254(9) -0.0054(8) 0.0204(8) -0.0064(8)
    C14 0.0340(10) 0.0276(12) 0.0173(9) -0.0093(8) 0.0129(8) -0.0057(8)
    C15 0.0210(9) 0.0251(12) 0.0182(9) -0.0038(8) 0.0069(7) -0.0002(7)
    C16 0.0180(8) 0.0148(10) 0.0176(8) -0.0013(7) 0.0083(7) 0.0026(7)
    C17 0.0159(8) 0.0141(10) 0.0209(8) -0.0006(7) 0.0082(7) 0.0023(7)
    C18 0.0160(9) 0.0335(13) 0.0261(10) 0.0028(8) 0.0059(8) -0.0031(8)
    C19 0.0176(8) 0.0182(10) 0.0236(9) 0.0024(7) 0.0131(7) 0.0008(7)
    C20 0.0242(9) 0.0167(10) 0.0233(9) 0.0013(7) 0.0163(8) -0.0011(7)
    C21 0.0228(9) 0.0267(12) 0.0187(9) -0.0051(8) 0.0095(7) -0.0049(8)
    C22 0.0246(9) 0.0217(11) 0.0238(9) -0.0004(8) 0.0135(8) 0.0043(8)
_geom_special_details
;
All e.s.d.'s (except the e.s.d. in the dihedral angle between two l.s. planes)
are estimated using the full covariance matrix. The cell e.s.d.'s are taken
into account individually in the estimation of e.s.d.'s in distances, angles
and torsion angles; correlations between e.s.d.'s in cell parameters are only
used when they are defined by crystal symmetry. An approximate (isotropic)
treatment of cell e.s.d.'s is used for estimating e.s.d.'s involving l.s.
planes.
;
loop_
    _geom_bond_atom_site_label_1
    _geom_bond_atom_site_label_2
    _geom_bond_site_symmetry_2
    _geom_bond_distance
    _geom_bond_publ_flag
    Mn1 N2 . 2.2015(14) ?
    Mn1 N1 . 2.2470(14) ?
    Mn1 N3 . 2.2911(14) ?
    Mn1 Cl1 . 2.3694(5) ?
    Mn1 Cl2 . 2.3748(5) ?
    N1 C1 . 1.337(2) ?
    N1 C5 . 1.353(2) ?
    N2 C6 . 1.278(2) ?
    N2 C8 . 1.465(2) ?
    N3 C11 . 1.471(2) ?
    N3 C10 . 1.474(2) ?
    N3 C9 . 1.475(2) ?
    C1 C2 . 1.384(2) ?
    C1 H1 . 0.9500 ?
    C2 C3 . 1.375(3) ?
    C2 H2 . 0.9500 ?
    C3 C4 . 1.397(2) ?
    C3 H3 . 0.9500 ?
    C4 C5 . 1.382(2) ?
    C4 H4 . 0.9500 ?
    C5 C6 . 1.493(2) ?
    C6 C7 . 1.493(2) ?
    C7 H7A . 0.9800 ?
    C7 H7B . 0.9800 ?
    C7 H7C . 0.9800 ?
    C8 C9 . 1.520(2) ?
    C8 H8A . 0.9900 ?
    C8 H8B . 0.9900 ?
    C9 H9A . 0.9900 ?
    C9 H9B . 0.9900 ?
    C10 H10A . 0.9800 ?
    C10 H10B . 0.9800 ?
    C10 H10C . 0.9800 ?
    C11 H11A . 0.9800 ?
    C11 H11B . 0.9800 ?
    C11 H11C . 0.9800 ?
    Mn2 N5 . 2.2134(13) ?
    Mn2 N4 . 2.2426(13) ?
    Mn2 N6 . 2.2596(14) ?
    Mn2 Cl4 . 2.3656(5) ?
    Mn2 Cl3 . 2.3659(5) ?
    N4 C12 . 1.332(2) ?
    N4 C16 . 1.355(2) ?
    N5 C17 . 1.275(2) ?
    N5 C19 . 1.464(2) ?
    N6 C22 . 1.473(2) ?
    N6 C20 . 1.474(2) ?
    N6 C21 . 1.475(2) ?
    C12 C13 . 1.389(2) ?
    C12 H12 . 0.9500 ?
    C13 C14 . 1.379(3) ?
    C13 H13 . 0.9500 ?
    C14 C15 . 1.388(3) ?
    C14 H14 . 0.9500 ?
    C15 C16 . 1.385(2) ?
    C15 H15 . 0.9500 ?
    C16 C17 . 1.493(2) ?
    C17 C18 . 1.497(2) ?
    C18 H18A . 0.9800 ?
    C18 H18B . 0.9800 ?
    C18 H18C . 0.9800 ?
    C19 C20 . 1.516(2) ?
    C19 H19A . 0.9900 ?
    C19 H19B . 0.9900 ?
    C20 H20A . 0.9900 ?
    C20 H20B . 0.9900 ?
    C21 H21A . 0.9800 ?
    C21 H21B . 0.9800 ?
    C21 H21C . 0.9800 ?
    C22 H22A . 0.9800 ?
    C22 H22B . 0.9800 ?
    C22 H22C . 0.9800 ?
loop_
    _geom_angle_atom_site_label_1
    _geom_angle_atom_site_label_2
    _geom_angle_atom_site_label_3
    _geom_angle_site_symmetry_1
    _geom_angle_site_symmetry_3
    _geom_angle
    _geom_angle_publ_flag
    N2 Mn1 N1 . . 72.15(5) ?
    N2 Mn1 N3 . . 74.89(5) ?
    N1 Mn1 N3 . . 142.78(5) ?
    N2 Mn1 Cl1 . . 136.71(4) ?
    N1 Mn1 Cl1 . . 95.96(4) ?
    N3 Mn1 Cl1 . . 96.25(4) ?
    N2 Mn1 Cl2 . . 100.72(4) ?
    N1 Mn1 Cl2 . . 102.43(4) ?
    N3 Mn1 Cl2 . . 100.22(4) ?
    Cl1 Mn1 Cl2 . . 122.565(18) ?
    C1 N1 C5 . . 118.48(14) ?
    C1 N1 Mn1 . . 125.20(11) ?
    C5 N1 Mn1 . . 116.24(11) ?
    C6 N2 C8 . . 122.33(14) ?
    C6 N2 Mn1 . . 120.52(11) ?
    C8 N2 Mn1 . . 117.11(10) ?
    C11 N3 C10 . . 109.47(15) ?
    C11 N3 C9 . . 111.13(14) ?
    C10 N3 C9 . . 109.52(14) ?
    C11 N3 Mn1 . . 112.15(11) ?
    C10 N3 Mn1 . . 111.44(11) ?
    C9 N3 Mn1 . . 102.98(10) ?
    N1 C1 C2 . . 122.84(16) ?
    N1 C1 H1 . . 118.6 ?
    C2 C1 H1 . . 118.6 ?
    C3 C2 C1 . . 118.86(16) ?
    C3 C2 H2 . . 120.6 ?
    C1 C2 H2 . . 120.6 ?
    C2 C3 C4 . . 118.98(16) ?
    C2 C3 H3 . . 120.5 ?
    C4 C3 H3 . . 120.5 ?
    C5 C4 C3 . . 118.98(15) ?
    C5 C4 H4 . . 120.5 ?
    C3 C4 H4 . . 120.5 ?
    N1 C5 C4 . . 121.86(15) ?
    N1 C5 C6 . . 115.07(14) ?
    C4 C5 C6 . . 123.05(14) ?
    N2 C6 C7 . . 125.25(15) ?
    N2 C6 C5 . . 115.62(14) ?
    C7 C6 C5 . . 119.12(14) ?
    C6 C7 H7A . . 109.5 ?
    C6 C7 H7B . . 109.5 ?
    H7A C7 H7B . . 109.5 ?
    C6 C7 H7C . . 109.5 ?
    H7A C7 H7C . . 109.5 ?
    H7B C7 H7C . . 109.5 ?
    N2 C8 C9 . . 107.72(13) ?
    N2 C8 H8A . . 110.2 ?
    C9 C8 H8A . . 110.2 ?
    N2 C8 H8B . . 110.2 ?
    C9 C8 H8B . . 110.2 ?
    H8A C8 H8B . . 108.5 ?
    N3 C9 C8 . . 112.06(14) ?
    N3 C9 H9A . . 109.2 ?
    C8 C9 H9A . . 109.2 ?
    N3 C9 H9B . . 109.2 ?
    C8 C9 H9B . . 109.2 ?
    H9A C9 H9B . . 107.9 ?
    N3 C10 H10A . . 109.5 ?
    N3 C10 H10B . . 109.5 ?
    H10A C10 H10B . . 109.5 ?
    N3 C10 H10C . . 109.5 ?
    H10A C10 H10C . . 109.5 ?
    H10B C10 H10C . . 109.5 ?
    N3 C11 H11A . . 109.5 ?
    N3 C11 H11B . . 109.5 ?
    H11A C11 H11B . . 109.5 ?
    N3 C11 H11C . . 109.5 ?
    H11A C11 H11C . . 109.5 ?
    H11B C11 H11C . . 109.5 ?
    N5 Mn2 N4 . . 71.84(5) ?
    N5 Mn2 N6 . . 75.47(5) ?
    N4 Mn2 N6 . . 144.23(5) ?
    N5 Mn2 Cl4 . . 106.59(4) ?
    N4 Mn2 Cl4 . . 103.53(4) ?
    N6 Mn2 Cl4 . . 99.31(4) ?
    N5 Mn2 Cl3 . . 142.11(4) ?
    N4 Mn2 Cl3 . . 98.91(4) ?
    N6 Mn2 Cl3 . . 97.95(4) ?
    Cl4 Mn2 Cl3 . . 111.302(17) ?
    C12 N4 C16 . . 118.60(14) ?
    C12 N4 Mn2 . . 124.80(11) ?
    C16 N4 Mn2 . . 116.58(11) ?
    C17 N5 C19 . . 123.01(14) ?
    C17 N5 Mn2 . . 120.56(11) ?
    C19 N5 Mn2 . . 116.24(10) ?
    C22 N6 C20 . . 110.98(13) ?
    C22 N6 C21 . . 108.69(13) ?
    C20 N6 C21 . . 109.77(14) ?
    C22 N6 Mn2 . . 111.41(10) ?
    C20 N6 Mn2 . . 104.36(9) ?
    C21 N6 Mn2 . . 111.59(10) ?
    N4 C12 C13 . . 122.92(16) ?
    N4 C12 H12 . . 118.5 ?
    C13 C12 H12 . . 118.5 ?
    C14 C13 C12 . . 118.55(17) ?
    C14 C13 H13 . . 120.7 ?
    C12 C13 H13 . . 120.7 ?
    C13 C14 C15 . . 119.07(16) ?
    C13 C14 H14 . . 120.5 ?
    C15 C14 H14 . . 120.5 ?
    C16 C15 C14 . . 119.31(16) ?
    C16 C15 H15 . . 120.3 ?
    C14 C15 H15 . . 120.3 ?
    N4 C16 C15 . . 121.54(16) ?
    N4 C16 C17 . . 115.15(14) ?
    C15 C16 C17 . . 123.29(15) ?
    N5 C17 C16 . . 115.24(14) ?
    N5 C17 C18 . . 125.93(16) ?
    C16 C17 C18 . . 118.83(15) ?
    C17 C18 H18A . . 109.5 ?
    C17 C18 H18B . . 109.5 ?
    H18A C18 H18B . . 109.5 ?
    C17 C18 H18C . . 109.5 ?
    H18A C18 H18C . . 109.5 ?
    H18B C18 H18C . . 109.5 ?
    N5 C19 C20 . . 108.22(13) ?
    N5 C19 H19A . . 110.1 ?
    C20 C19 H19A . . 110.1 ?
    N5 C19 H19B . . 110.1 ?
    C20 C19 H19B . . 110.1 ?
    H19A C19 H19B . . 108.4 ?
    N6 C20 C19 . . 112.10(14) ?
    N6 C20 H20A . . 109.2 ?
    C19 C20 H20A . . 109.2 ?
    N6 C20 H20B . . 109.2 ?
    C19 C20 H20B . . 109.2 ?
    H20A C20 H20B . . 107.9 ?
    N6 C21 H21A . . 109.5 ?
    N6 C21 H21B . . 109.5 ?
    H21A C21 H21B . . 109.5 ?
    N6 C21 H21C . . 109.5 ?
    H21A C21 H21C . . 109.5 ?
    H21B C21 H21C . . 109.5 ?
    N6 C22 H22A . . 109.5 ?
    N6 C22 H22B . . 109.5 ?
    H22A C22 H22B . . 109.5 ?
    N6 C22 H22C . . 109.5 ?
    H22A C22 H22C . . 109.5 ?
    H22B C22 H22C . . 109.5 ?
loop_
    _geom_hbond_atom_site_label_D
    _geom_hbond_atom_site_label_H
    _geom_hbond_atom_site_label_A
    _geom_hbond_site_symmetry_A
    _geom_hbond_distance_DH
    _geom_hbond_distance_HA
    _geom_hbond_distance_DA
    _geom_hbond_angle_DHA
    C4 H4 Cl4 2_656 0.95 2.73 3.6115(18) 155
    C7 H7B Cl3 2_656 0.98 2.75 3.7280(18) 175
    C14 H14 Cl4 3_667 0.95 2.82 3.7048(18) 156
    C19 H19A Cl3 2_646 0.99 2.64 3.5839(18) 159
    C19 H19B Cl4 2_656 0.99 2.73 3.6579(19) 156
    C22 H22B Cl4 2_656 0.98 2.78 3.6693(19) 151
data_global
_journal_date_recd_electronic     2011-01-10
_journal_date_accepted     2011-01-13
_journal_name_full     'Acta Crystallographica, Section E'
_journal_year     2011
_journal_volume     67
_journal_issue      2
_journal_page_first     m229
_journal_page_last     m229
_journal_paper_category     QM
_journal_coeditor_code     IS2666
_publ_contact_author_name     'Hamid Khaledi'
_publ_contact_author_address
;
Department of Chemistry, University of Malaya, 50603 Kuala Lumpur, Malaysia
;
_publ_contact_author_email     'khaledi@siswa.um.edu.my'
_publ_contact_author_fax     '603-79674193'
_publ_contact_author_phone     '603-79674246'
_publ_section_title
;\
Dichlorido{<i>N</i>,<i>N</i>-dimethyl-<i>N</i>'-[1-(2-pyridyl)ethylidene]\
ethane-1,2-diamine-\k^3^<i>N</i>,<i>N</i>',<i>N</i>''}manganese(II)
;
loop_
    _publ_author_name
    _publ_author_footnote
    _publ_author_address
    'Ikmal Hisham, Nurul Azimah' .
;
Department of Chemistry, University of Malaya, 50603 Kuala Lumpur, Malaysia
;
    'Suleiman Gwaram, Nura' .
;
Department of Chemistry, University of Malaya, 50603 Kuala Lumpur, Malaysia
;
    'Khaledi, Hamid' .
;
Department of Chemistry, University of Malaya, 50603 Kuala Lumpur, Malaysia
;
    'Mohd Ali, Hapipah' .
;
Department of Chemistry, University of Malaya, 50603 Kuala Lumpur, Malaysia
;
