# Supplementary material for: Dichlorido{N,N-dimethyl-N′-[1-(2-pyrid­yl)ethyl­idene]ethane-1,2-diamine-κ3 N,N′,N′′}manganese(II)
Source: Acta Crystallogr Sect E Struct Rep Online. 2011 Jan 22;67(Pt 2):m229. doi: 10.1107/S1600536811002030 (PMC3051723; doi:10.1107/S1600536811002030)
Supplement: Supplementary file 2 [file e-67-0m229-Isup2.hkl]

# 
# h,k,l, Fc-squared, Fo-squared, sigma(Fo-squared) and status flag 
# 
data_I
_shelx_title ' mono' 
_shelx_refln_list_code          4 
_shelx_F_calc_maximum      322.34 
_exptl_crystal_F_000      1304.00 
_reflns_d_resolution_high  0.7828 
 
loop_ 
 _symmetry_equiv_pos_as_xyz 
 'x, y, z' 
 '-x, y+1/2, -z+1/2' 
 '-x, -y, -z' 
 'x, -y-1/2, z-1/2' 
 
_cell_length_a    17.6157 
_cell_length_b     9.9269 
_cell_length_c    20.4710 
_cell_angle_alpha  90.000 
_cell_angle_beta  124.592 
_cell_angle_gamma  90.000 
 
_shelx_F_squared_multiplier     1.000 
 
loop_ 
 _refln_index_h 
 _refln_index_k 
 _refln_index_l 
 _refln_F_squared_calc 
 _refln_F_squared_meas 
 _refln_F_squared_sigma 
 _refln_observed_status 
   2   0   0    19523.00    18599.18    176.90 o 
   3   0   0     1085.34     1055.75     17.77 o 
   4   0   0    21712.94    21060.27    284.72 o 
   5   0   0     1550.30     1645.83     27.60 o 
   6   0   0    20689.30    22107.48    245.41 o 
   7   0   0     5686.17     5676.62     68.56 o 
   8   0   0     3582.14     2943.51     62.82 o 
   9   0   0      274.45      308.84     20.66 o 
  10   0   0      443.32      513.50     41.94 o 
  11   0   0     4036.63     4138.03     63.80 o 
  12   0   0      299.82      264.65     44.24 o 
  13   0   0     3135.05     3276.35     92.25 o 
  14   0   0      394.50      360.11     31.40 o 
  15   0   0      828.95      843.02    101.96 o 
  16   0   0     1682.44     1833.21    249.25 o 
  17   0   0     1654.77     1838.60    261.12 o 
  18   0   0      936.22     1233.29    227.67 o 
   1   1   0      160.51      150.95      6.11 o 
   2   1   0       56.30       45.81      4.51 o 
   3   1   0     5782.72     6321.06     51.92 o 
   4   1   0       21.83       15.92      4.56 o 
   5   1   0    35087.69    35391.85    249.56 o 
   6   1   0     2620.74     2725.31     63.64 o 
   7   1   0     7030.98     6534.65     54.76 o 
   8   1   0      208.82      227.90     15.51 o 
   9   1   0      118.67      168.47     10.46 o 
  10   1   0      264.15      244.82     13.78 o 
  11   1   0     2502.22     2440.52     57.28 o 
  12   1   0       78.86       77.72     12.82 o 
  13   1   0      207.81      188.31     24.23 o 
  14   1   0      141.81      149.23     15.80 o 
  15   1   0      274.26      346.12     26.20 o 
  16   1   0        5.15       39.60     27.03 o 
  17   1   0      201.54      176.73     80.42 o 
  18   1   0      113.85      171.66     80.93 o 
   0   2   0    49167.57    46918.54    411.78 o 
   1   2   0       19.45       16.51      5.05 o 
   2   2   0    23032.82    24067.08    289.63 o 
   3   2   0      326.73      322.99     14.23 o 
   4   2   0    18960.40    18588.30    179.02 o 
   5   2   0     1982.41     2072.50     33.13 o 
   6   2   0     8213.19     8610.24    116.53 o 
   7   2   0     6242.89     6460.63     62.33 o 
   8   2   0      238.23      208.44     14.48 o 
   9   2   0        2.50        5.44      8.77 o 
  10   2   0    16164.19    16280.56    127.44 o 
  11   2   0     7239.13     7362.92     73.89 o 
  12   2   0     5517.44     5406.20     69.08 o 
  13   2   0     1917.71     2038.89     52.32 o 
  14   2   0     3400.08     3329.41     72.14 o 
  15   2   0     4206.65     4358.72     69.10 o 
  16   2   0     1122.68     1145.05     57.67 o 
  17   2   0      182.90      201.87     83.73 o 
  18   2   0        3.11      -25.56     64.96 o 
   1   3   0       18.04       29.05     19.22 o 
   2   3   0       21.68       22.39      7.88 o 
   3   3   0    10873.88    10906.13     95.25 o 
   4   3   0     1003.72     1041.66     34.14 o 
   5   3   0     6410.44     6334.09     82.65 o 
   6   3   0     2566.85     2842.50     34.16 o 
   7   3   0      182.03      171.16     14.23 o 
   8   3   0     1107.27     1096.18     20.05 o 
   9   3   0      522.20      567.01     16.09 o 
  10   3   0       17.33       38.67     14.64 o 
  11   3   0        3.67        2.67     10.45 o 
  12   3   0       25.19       11.26     11.55 o 
  13   3   0        1.99       -1.72     15.91 o 
  14   3   0      831.72      910.34     29.73 o 
  15   3   0      190.66      179.92     19.12 o 
  16   3   0       23.48        0.17     19.51 o 
  17   3   0        1.37       -4.09     65.27 o 
  18   3   0       97.62      124.37     78.78 o 
   0   4   0    12543.62    12074.72    212.85 o 
   1   4   0        0.52       -8.88     20.57 o 
   2   4   0     1528.85     1588.54     55.59 o 
   3   4   0      884.43      818.97     34.50 o 
   4   4   0    11651.16    11745.85    117.26 o 
   5   4   0     4605.41     4779.08     49.78 o 
   6   4   0      308.84      323.06     17.82 o 
   7   4   0     4656.51     5024.53    111.97 o 
   8   4   0     3555.26     3642.08     44.25 o 
   9   4   0       58.57       61.57     24.92 o 
  10   4   0     1539.51     1549.86     58.68 o 
  11   4   0     3308.77     3373.02     66.48 o 
  12   4   0      357.38      321.33     21.19 o 
  13   4   0       46.38       40.44     12.53 o 
  14   4   0      565.22      586.49     26.82 o 
  15   4   0     1194.60     1225.89     38.31 o 
  16   4   0       12.99       75.71     32.77 o 
  17   4   0     1466.24     1506.74    165.92 o 
   1   5   0       30.24       71.99     19.85 o 
   2   5   0       92.89       56.42     21.15 o 
   3   5   0     4880.37     4759.54     95.90 o 
   4   5   0      917.14      896.83     39.58 o 
   5   5   0     4578.24     4553.13     84.90 o 
   6   5   0        3.92       -8.06     10.27 o 
   7   5   0     3238.54     3243.28     57.36 o 
   8   5   0      172.62      199.98     19.68 o 
   9   5   0      343.46      351.84     20.26 o 
  10   5   0     2296.25     2395.90     55.33 o 
  11   5   0     1194.22     1198.12     65.80 o 
  12   5   0     2342.67     2191.58     73.77 o 
  13   5   0        0.12       -8.70     20.04 o 
  14   5   0      801.85      789.17     57.42 o 
  15   5   0     1169.04     1267.90     52.33 o 
  16   5   0      104.88       61.21     92.79 o 
  17   5   0        0.28      -44.24    106.82 o 
   0   6   0    33856.06    34352.00    507.36 o 
   1   6   0       61.07       74.72     20.92 o 
   2   6   0      984.99      858.87     45.19 o 
   3   6   0        5.75        7.07     21.17 o 
   4   6   0     4256.25     4464.90     90.35 o 
   5   6   0      121.55      123.66     30.01 o 
   6   6   0     4508.90     4676.72    108.51 o 
   7   6   0     5485.37     5383.52     95.02 o 
   8   6   0     2522.88     2403.62     48.90 o 
   9   6   0      155.36      218.01     22.66 o 
  10   6   0      766.28      718.27     27.32 o 
  11   6   0       39.51       45.41     15.36 o 
  12   6   0       32.63       32.65     14.67 o 
  13   6   0      145.16      189.63     30.13 o 
  14   6   0        7.05        3.45     18.43 o 
  15   6   0     1185.40     1173.16     55.31 o 
  16   6   0      252.30      399.93     42.77 o 
   1   7   0     3726.15     3727.51     98.32 o 
   2   7   0      118.73      122.15     26.50 o 
   3   7   0      168.33      205.64     31.74 o 
   4   7   0       11.72      -22.26     24.59 o 
   5   7   0      668.11      687.05     49.88 o 
   6   7   0      992.56      917.54     98.69 o 
   7   7   0    11012.82    10905.93    168.16 o 
   8   7   0     2946.52     3000.66     83.21 o 
   9   7   0      484.04      536.66     50.51 o 
  10   7   0     1672.77     1837.09     97.58 o 
  11   7   0     3202.05     3294.26     57.84 o 
  12   7   0      312.45      361.62     26.02 o 
  13   7   0       48.74       65.64     17.94 o 
  14   7   0     2790.46     2777.78     60.54 o 
  15   7   0     1248.56     1347.92     63.35 o 
   0   8   0     1038.00     1009.09     97.26 o 
   1   8   0       50.02       27.43     33.35 o 
   2   8   0     4120.83     4164.47    112.51 o 
   3   8   0      289.81      254.11     45.56 o 
   4   8   0     2357.26     2149.59     96.09 o 
   5   8   0       43.76       75.44     38.35 o 
   6   8   0     1427.01     1461.98     82.51 o 
   7   8   0     1049.86     1064.51     71.52 o 
   8   8   0        3.62      -23.43     27.92 o 
   9   8   0      163.76      137.28     68.76 o 
  10   8   0     5638.18     5411.16    155.58 o 
  11   8   0      389.23      491.34     38.29 o 
  12   8   0      605.04      558.60     43.87 o 
  13   8   0        9.61       32.16     25.96 o 
  14   8   0      830.75      885.59     57.79 o 
   1   9   0     3111.61     2981.65    101.33 o 
   2   9   0       51.02       43.41     51.39 o 
   3   9   0    12714.53    12290.67    211.35 o 
   4   9   0       82.34      102.17     39.55 o 
   5   9   0     7349.57     7021.66    182.84 o 
   6   9   0      157.54      147.01     44.47 o 
   7   9   0      255.60      276.09     51.05 o 
   8   9   0      904.12      820.64     80.52 o 
   9   9   0       60.64      -19.98     36.60 o 
  10   9   0     1242.43     1240.01    123.81 o 
  11   9   0      231.12      144.58     70.19 o 
  12   9   0        2.36      -20.34     25.43 o 
  13   9   0      246.80      230.00     38.18 o 
   0  10   0     8590.00     7872.13    394.37 o 
   1  10   0      257.10      195.71     46.47 o 
   2  10   0       25.86       67.00     40.89 o 
   3  10   0      125.83      107.27     44.02 o 
   4  10   0       63.04        5.37     38.21 o 
   5  10   0      210.40      185.79     51.29 o 
   6  10   0     1162.24     1192.65     85.19 o 
   7  10   0        0.57        7.98     43.02 o 
   8  10   0      278.01      313.09     57.57 o 
   9  10   0       84.71       79.86     44.90 o 
  10  10   0     2698.38     2613.16    118.57 o 
  11  10   0       91.93       97.27    109.52 o 
   1  11   0       80.73       29.22     41.11 o 
   2  11   0       38.61       13.15     40.89 o 
   3  11   0      942.85      982.48     81.66 o 
   4  11   0      248.23      243.78     51.84 o 
   5  11   0      698.17      638.24     70.37 o 
   6  11   0       30.27       10.98     44.13 o 
   7  11   0     2408.53     2390.27    128.02 o 
   8  11   0        1.87      -41.76     59.96 o 
   9  11   0       13.60       16.87     45.70 o 
   0  12   0      406.24      511.39     97.17 o 
   1  12   0       19.52       43.65     46.48 o 
   2  12   0      489.43      366.84     89.86 o 
   3  12   0      580.34      587.22     72.70 o 
   4  12   0     2107.33     1732.20    108.59 o 
   5  12   0      238.99      294.27     60.20 o 
 -18   1   1       56.52       51.65     72.10 o 
 -17   1   1      533.35      579.10     81.20 o 
 -16   1   1     1472.52     1545.82     43.01 o 
 -15   1   1     2290.68     2383.87     50.09 o 
 -14   1   1       10.30       13.96     23.21 o 
 -13   1   1     1811.50     1879.02     64.48 o 
 -12   1   1      150.58      195.33     16.41 o 
 -11   1   1     2565.09     2569.20     43.21 o 
 -10   1   1     7894.37     8015.07    101.85 o 
  -9   1   1     1525.76     1664.44     59.93 o 
  -8   1   1    12498.51    12120.07     94.31 o 
  -7   1   1       33.26       16.69     11.04 o 
  -6   1   1    17976.54    18154.08    157.13 o 
  -5   1   1        2.10       -0.47      6.59 o 
  -4   1   1     1443.75     1451.07     18.78 o 
  -3   1   1      230.19      240.11      8.63 o 
  -2   1   1    38607.40    38355.13    310.13 o 
  -1   1   1    30407.08    30102.33    264.07 o 
   0   1   1     7577.52     7792.77     65.24 o 
   1   1   1    16774.06    16729.11    158.30 o 
   2   1   1    25834.89    25687.73    194.96 o 
   3   1   1     4021.37     3766.85     44.39 o 
   4   1   1     3039.95     3220.01     28.93 o 
   5   1   1     9900.42    10104.68     73.09 o 
   6   1   1    12869.43    12877.80    109.09 o 
   7   1   1        5.94       35.62      8.41 o 
   8   1   1      106.80      107.67      8.69 o 
   9   1   1     6158.84     6038.86     55.85 o 
  10   1   1     2308.52     2356.75     31.34 o 
  11   1   1      601.93      600.37     20.36 o 
  12   1   1      283.26      266.31     21.72 o 
  13   1   1     8796.60     8462.27    142.89 o 
  14   1   1      287.04      302.96     31.40 o 
  15   1   1     1030.99     1010.84    133.41 o 
  16   1   1      138.67      204.23     81.04 o 
  17   1   1     1955.42     1896.39    187.57 o 
 -18   2   1        0.43       75.99     76.81 o 
 -17   2   1     1743.73     1814.69     73.97 o 
 -16   2   1      929.84      939.62     32.58 o 
 -15   2   1     1731.05     1773.32     54.98 o 
 -14   2   1      115.07      104.54     15.04 o 
 -13   2   1     1323.46     1309.08     34.23 o 
 -12   2   1      518.02      505.82     23.04 o 
 -11   2   1       52.50       49.65     11.72 o 
 -10   2   1      466.58      501.65     20.23 o 
  -9   2   1     6651.49     6366.21     72.69 o 
  -8   2   1     4286.32     4746.28     70.18 o 
  -7   2   1    17229.32    17653.86    202.36 o 
  -6   2   1     4212.37     4395.64     88.82 o 
  -5   2   1       39.93       47.83      8.28 o 
  -4   2   1     4416.42     4538.36    130.89 o 
  -3   2   1       12.55       -6.46      8.41 o 
  -2   2   1      310.10      322.17     19.00 o 
  -1   2   1    13758.62    14259.99    115.24 o 
   0   2   1      231.46      218.07      8.30 o 
   1   2   1      898.34      880.85     15.91 o 
   2   2   1     3113.07     3248.71     28.69 o 
   3   2   1      390.66      426.93     11.45 o 
   4   2   1     3945.24     3972.43     94.74 o 
   5   2   1    16373.00    16888.31    154.23 o 
   6   2   1      186.28      132.40      8.05 o 
   7   2   1     1248.68     1328.37     20.15 o 
   8   2   1       88.24       49.84      7.23 o 
   9   2   1     2907.70     2827.04     63.31 o 
  10   2   1     1309.89     1351.89     31.29 o 
  11   2   1      749.94      772.40     19.27 o 
  12   2   1        6.76       -5.69     14.38 o 
  13   2   1       22.75        4.91     22.28 o 
  14   2   1        3.81       -0.27     13.07 o 
  15   2   1       83.05       90.95     21.53 o 
  16   2   1      251.02      186.13     84.43 o 
  17   2   1      367.49      482.77    109.32 o 
 -18   3   1      245.58      337.11    100.68 o 
 -17   3   1      110.21      115.41     26.30 o 
 -16   3   1     1283.86     1316.66     47.83 o 
 -15   3   1      727.27      775.97     30.80 o 
 -14   3   1     2675.00     2604.95     49.44 o 
 -13   3   1     2437.56     2464.80     58.71 o 
 -12   3   1    16195.02    16654.62    170.38 o 
 -11   3   1      138.11      133.31     15.28 o 
 -10   3   1      192.59      188.10     17.60 o 
  -9   3   1      111.00      127.63     13.57 o 
  -8   3   1     7865.65     8072.52    174.58 o 
  -7   3   1      818.18      995.28     44.07 o 
  -6   3   1    24296.61    24726.03    481.43 o 
  -5   3   1     1012.09     1084.55     35.01 o 
  -4   3   1    17599.96    17345.61    171.91 o 
  -3   3   1        1.09       -2.30      8.87 o 
  -2   3   1     8167.26     8543.18     78.80 o 
  -1   3   1    18635.62    19392.86    196.57 o 
   0   3   1     6362.59     6527.33     50.02 o 
   1   3   1      643.51      690.43     13.65 o 
   2   3   1     2741.24     2610.95     27.56 o 
   3   3   1     2835.81     2853.32     31.11 o 
   4   3   1      551.32      605.49     14.95 o 
   5   3   1     1917.04     1851.99     26.07 o 
   6   3   1    18142.66    19188.03    150.63 o 
   7   3   1      455.05      536.81     18.60 o 
   8   3   1     2442.56     2597.05     39.96 o 
   9   3   1    12772.15    12807.62    115.60 o 
  10   3   1     1665.16     1650.68     32.13 o 
  11   3   1      187.21      186.80     13.14 o 
  12   3   1     2676.02     2747.05     48.39 o 
  13   3   1    14948.70    14707.33    138.81 o 
  14   3   1     3595.25     3631.40     59.07 o 
  15   3   1      815.20      882.01     44.40 o 
  16   3   1      300.74      395.01     99.63 o 
  17   3   1      782.68      832.00    231.44 o 
 -18   4   1        1.79      -39.79     71.09 o 
 -17   4   1      560.85      561.26     66.08 o 
 -16   4   1      521.86      587.81     52.85 o 
 -15   4   1        0.38        7.45     17.38 o 
 -14   4   1      167.29      168.85     23.90 o 
 -13   4   1     1957.89     1903.87     42.44 o 
 -12   4   1      271.37      328.95     21.23 o 
 -11   4   1      567.47      564.98     25.14 o 
 -10   4   1       20.55       19.32     11.18 o 
  -9   4   1     1123.24     1172.09     45.94 o 
  -8   4   1     1895.24     1945.74     87.00 o 
  -7   4   1    12944.74    12336.99    136.27 o 
  -6   4   1     1229.97     1336.49     51.55 o 
  -5   4   1    28628.36    28438.20    230.53 o 
  -4   4   1      532.82      585.27     41.60 o 
  -3   4   1       80.49       75.12     22.66 o 
  -2   4   1     1687.38     1702.44     53.26 o 
  -1   4   1     6312.08     6523.25    101.55 o 
   0   4   1       11.79       13.92     10.70 o 
   1   4   1     8925.14     8907.11     86.77 o 
   2   4   1     4856.37     4865.83     42.80 o 
   3   4   1    20462.48    20529.58    180.21 o 
   4   4   1     2310.92     2360.71     41.92 o 
   5   4   1      441.33      553.24     14.13 o 
   6   4   1     3098.74     2978.15     51.72 o 
   7   4   1     3971.09     3758.26     73.49 o 
   8   4   1      475.04      463.71     23.62 o 
   9   4   1      541.30      522.22     17.43 o 
  10   4   1      123.55      113.46     22.33 o 
  11   4   1       36.04       55.12     11.20 o 
  12   4   1       12.44       -6.55     13.11 o 
  13   4   1      164.68      152.57     22.34 o 
  14   4   1      589.18      623.79     39.56 o 
  15   4   1       58.85      123.28     23.71 o 
  16   4   1      229.17      277.12     91.85 o 
  17   4   1      460.73      593.20    164.01 o 
 -17   5   1      226.71      186.19     32.52 o 
 -16   5   1      366.49      381.94     40.38 o 
 -15   5   1     1080.41     1059.86     79.14 o 
 -14   5   1     1175.29     1244.92     36.32 o 
 -13   5   1     2929.47     2903.74     54.08 o 
 -12   5   1     2140.48     2147.92     43.62 o 
 -11   5   1      238.93      219.82     22.52 o 
 -10   5   1     4322.21     4252.91     80.50 o 
  -9   5   1      710.62      697.70     24.73 o 
  -8   5   1     9743.97     9747.35    147.83 o 
  -7   5   1     1050.88     1053.33     41.90 o 
  -6   5   1     9362.75     9211.96     97.15 o 
  -5   5   1     1024.90     1176.17     44.55 o 
  -4   5   1     1198.09     1211.38     57.01 o 
  -3   5   1      725.22      683.94     44.27 o 
  -2   5   1    35963.86    35898.43    404.88 o 
  -1   5   1     4266.67     4038.19     86.46 o 
   0   5   1     5789.20     5767.48    103.70 o 
   1   5   1      969.55      982.19     43.37 o 
   2   5   1     5852.80     5938.12     67.41 o 
   3   5   1     5404.56     5325.22     84.99 o 
   4   5   1     2859.45     2946.18     54.59 o 
   5   5   1       71.30       71.11     16.30 o 
   6   5   1    12764.99    13034.02    105.09 o 
   7   5   1      882.91      902.10     38.07 o 
   8   5   1       71.14       82.27     14.24 o 
   9   5   1     1162.25     1148.96     26.31 o 
  10   5   1      193.01      227.22     18.36 o 
  11   5   1      539.43      654.45     31.69 o 
  12   5   1      300.87      335.22     27.61 o 
  13   5   1        4.24        8.63     12.56 o 
  14   5   1     1037.35     1062.78     88.15 o 
  15   5   1     1861.48     1874.12     73.98 o 
  16   5   1      514.85      539.50    176.95 o 
 -16   6   1      299.46      265.02     98.73 o 
 -15   6   1     1307.44     1341.81     41.12 o 
 -14   6   1      402.68      347.12     31.32 o 
 -13   6   1     2307.87     2234.43     84.55 o 
 -12   6   1       23.64       20.90     14.36 o 
 -11   6   1     1706.40     1709.81     43.74 o 
 -10   6   1       11.02       12.04     22.24 o 
  -9   6   1    13116.37    13047.83    223.56 o 
  -8   6   1      222.64      249.64     38.28 o 
  -7   6   1     5665.70     5837.61     81.63 o 
  -6   6   1        0.37        6.30     21.33 o 
  -5   6   1      780.73      665.41    125.06 o 
  -4   6   1        6.89       16.36     27.59 o 
  -3   6   1      430.57      497.81     44.76 o 
  -2   6   1        2.52      -13.22     28.11 o 
  -1   6   1     2326.13     2260.53     71.55 o 
   0   6   1      215.40      268.69     35.31 o 
   1   6   1      114.27       93.26     23.22 o 
   2   6   1      577.87      623.64     40.62 o 
   3   6   1      221.48      203.60     30.80 o 
   4   6   1      372.49      357.01     36.33 o 
   5   6   1     4089.38     4127.10     78.32 o 
   6   6   1     1291.21     1295.54     58.49 o 
   7   6   1     1372.43     1370.59     59.12 o 
   8   6   1     2635.48     2474.08     63.78 o 
   9   6   1     4998.81     5186.18     84.58 o 
  10   6   1     7773.64     8167.82    106.32 o 
  11   6   1      351.57      303.52     34.21 o 
  12   6   1       92.45      160.47     19.45 o 
  13   6   1      885.91      906.66     36.39 o 
  14   6   1     1984.77     1956.91     68.09 o 
  15   6   1       62.54       78.09     25.59 o 
 -15   7   1     1252.99     1235.25     79.18 o 
 -14   7   1      563.10      538.69     48.42 o 
 -13   7   1      166.64      190.60     21.93 o 
 -12   7   1     2493.71     2547.59     54.25 o 
 -11   7   1      364.38      394.28     32.50 o 
 -10   7   1      205.99      202.73     23.89 o 
  -9   7   1      257.33      265.11     40.71 o 
  -8   7   1     4469.37     4625.85    107.11 o 
  -7   7   1       21.56       22.68     37.22 o 
  -6   7   1      775.54      708.54     64.97 o 
  -5   7   1      235.56      196.83     37.88 o 
  -4   7   1     4206.88     4163.27    130.07 o 
  -3   7   1       11.94       -7.50     23.35 o 
  -2   7   1      572.74      578.64     38.70 o 
  -1   7   1      278.17      212.42     38.14 o 
   0   7   1      656.65      641.38     52.95 o 
   1   7   1      373.74      345.54     42.70 o 
   2   7   1     2948.87     2935.97     74.90 o 
   3   7   1       41.10       33.27     33.86 o 
   4   7   1     1472.39     1505.26     67.35 o 
   5   7   1     4556.17     4612.11    159.42 o 
   6   7   1     3358.94     3510.78     93.08 o 
   7   7   1      262.59      225.81     41.14 o 
   8   7   1     5386.76     5368.96    119.35 o 
   9   7   1     1849.99     1866.71     96.99 o 
  10   7   1      417.89      561.44     59.98 o 
  11   7   1      392.50      391.22     33.70 o 
  12   7   1      171.50      220.23     31.38 o 
  13   7   1     3082.02     3264.33     87.81 o 
  14   7   1      109.93      131.56     49.07 o 
 -14   8   1       75.81       91.20     29.13 o 
 -13   8   1       47.05       47.52     27.35 o 
 -12   8   1      203.13      244.77     33.88 o 
 -11   8   1     1055.17     1028.02    139.31 o 
 -10   8   1      650.86      680.34     58.03 o 
  -9   8   1     5294.96     5433.51    114.23 o 
  -8   8   1       79.67       82.48     31.46 o 
  -7   8   1      566.44      615.02     60.89 o 
  -6   8   1      325.52      316.97     47.29 o 
  -5   8   1    10121.89    10408.79    182.27 o 
  -4   8   1      724.06      711.68     60.52 o 
  -3   8   1     2131.05     2099.30    164.15 o 
  -2   8   1     1882.44     1702.81     84.59 o 
  -1   8   1    11490.87    11162.31    186.49 o 
   0   8   1      644.48      594.47     55.82 o 
   1   8   1     2424.40     2293.86     89.86 o 
   2   8   1      197.60      167.94     40.23 o 
   3   8   1     7528.56     7249.22    148.71 o 
   4   8   1      645.04      622.12     60.09 o 
   5   8   1       25.47       15.55     33.80 o 
   6   8   1     5000.38     4954.30    126.13 o 
   7   8   1     1258.41     1198.62     96.04 o 
   8   8   1      279.15      380.76     47.69 o 
   9   8   1     1221.47     1311.06     77.17 o 
  10   8   1        7.10       60.42     39.14 o 
  11   8   1      123.78      158.90     28.73 o 
  12   8   1      207.64      278.33     52.00 o 
  13   8   1        0.36      -22.17     27.35 o 
 -13   9   1      266.83      368.27     70.62 o 
 -12   9   1        9.12       -4.60     35.93 o 
 -11   9   1      148.41      135.90     68.67 o 
 -10   9   1      181.55      163.39     47.01 o 
  -9   9   1       98.73       46.09     37.05 o 
  -8   9   1        6.42      -37.07     37.07 o 
  -7   9   1       33.50        7.97     39.38 o 
  -6   9   1      997.91      959.79     73.94 o 
  -5   9   1       31.35       27.92     38.49 o 
  -4   9   1     1560.23     1460.60     85.80 o 
  -3   9   1      123.73       62.43     39.08 o 
  -2   9   1      326.66      371.05     51.58 o 
  -1   9   1      206.86      261.31     47.32 o 
   0   9   1       25.30       16.20     36.19 o 
   1   9   1      252.57      270.93     49.78 o 
   2   9   1      678.81      638.58     62.12 o 
   3   9   1     2074.41     1993.42     98.90 o 
   4   9   1      117.33      110.89     42.29 o 
   5   9   1      815.40      924.05    103.72 o 
   6   9   1     1073.54     1085.64     78.03 o 
   7   9   1        6.02       40.84     38.07 o 
   8   9   1       76.80       54.05     49.99 o 
   9   9   1      726.16      604.75     66.08 o 
  10   9   1      300.57      277.37     62.01 o 
  11   9   1     1116.42     1295.77    132.69 o 
  12   9   1      374.08      423.66     47.92 o 
 -11  10   1     1329.64     1357.23    144.41 o 
 -10  10   1        4.54       65.34     46.71 o 
  -9  10   1      993.30     1001.42     74.30 o 
  -8  10   1      104.37       84.04     43.50 o 
  -7  10   1      341.12      386.55     56.87 o 
  -6  10   1       18.94      -29.98     37.55 o 
  -5  10   1     7054.57     6769.70    160.66 o 
  -4  10   1       97.91       47.81     41.33 o 
  -3  10   1       63.32       54.66     40.77 o 
  -2  10   1      163.34       92.10     43.01 o 
  -1  10   1     5141.31     4871.72    134.40 o 
   0  10   1      282.09      253.28     50.30 o 
   1  10   1     2054.94     1945.56    102.98 o 
   2  10   1     1430.46     1493.31     91.35 o 
   3  10   1     2646.91     2671.09    103.88 o 
   4  10   1      115.21      144.96     46.81 o 
   5  10   1     1180.45     1050.15    127.39 o 
   6  10   1      128.45      129.70     45.77 o 
   7  10   1     1368.28     1593.35     98.07 o 
   8  10   1      934.20      970.70     83.22 o 
   9  10   1      579.70      479.17     64.72 o 
  10  10   1      234.84      289.00     71.25 o 
  -9  11   1      406.38      217.37     88.55 o 
  -8  11   1      227.30      136.91     52.80 o 
  -7  11   1      145.29      139.03     50.22 o 
  -6  11   1       33.48       24.37     42.51 o 
  -5  11   1       59.56       43.92     45.83 o 
  -4  11   1      183.61      288.45     53.13 o 
  -3  11   1      159.86       88.23     46.99 o 
  -2  11   1      962.02      994.52     84.25 o 
  -1  11   1     1129.92     1113.47     85.46 o 
   0  11   1      295.70      324.98     87.53 o 
   1  11   1      176.80      156.11     48.98 o 
   2  11   1      101.08       31.18     41.59 o 
   3  11   1      487.21      397.48     61.51 o 
   4  11   1        0.09      -28.77     40.23 o 
   5  11   1      358.80      257.19     54.98 o 
   6  11   1        1.29       80.34     46.53 o 
   7  11   1       65.34       90.25     52.05 o 
   8  11   1       23.12       87.81     50.46 o 
  -6  12   1      276.03      320.59     63.26 o 
  -5  12   1      178.30      117.47     51.89 o 
  -4  12   1        5.25      -50.77     50.77 o 
  -3  12   1      102.70      121.21     49.85 o 
  -2  12   1       18.57       65.42     47.00 o 
  -1  12   1     2512.23     2478.45    127.16 o 
   0  12   1       49.15       20.65     46.18 o 
   1  12   1      142.70      183.24     53.55 o 
   2  12   1       34.70       45.81     44.74 o 
   3  12   1       65.91       15.89     48.84 o 
   4  12   1      133.36      184.06     55.29 o 
   5  12   1     1103.12     1070.48     88.99 o 
 -19   0   2      447.09      530.86    166.16 o 
 -18   0   2     1786.99     1860.21     66.63 o 
 -17   0   2     1667.24     1687.54     63.66 o 
 -16   0   2     5055.68     4818.78    112.22 o 
 -15   0   2     1320.75     1289.18     60.42 o 
 -14   0   2       35.72       42.02     73.37 o 
 -13   0   2     8099.75     8209.82    200.15 o 
 -12   0   2     6807.00     6908.38    196.38 o 
 -11   0   2       14.59       -8.63     29.13 o 
 -10   0   2    17981.68    18327.99    240.19 o 
  -9   0   2     4785.49     5116.40     88.63 o 
  -8   0   2      622.53      605.93     27.02 o 
  -7   0   2      325.43      332.73     44.78 o 
  -6   0   2     1149.44     1024.68     29.98 o 
  -5   0   2     2035.37     2102.25     62.58 o 
  -4   0   2    47989.89    47515.54    977.57 o 
  -3   0   2       74.97      141.66      8.81 o 
  -2   0   2    48550.73    47690.11    483.88 o 
  -1   0   2      296.36      256.76     15.65 o 
   0   0   2    53824.74    53450.59    589.83 o 
   1   0   2     4344.01     4778.63     75.08 o 
   2   0   2    32644.97    32909.28    325.49 o 
   3   0   2     2816.42     2870.26     33.39 o 
   4   0   2      143.74      112.43     10.43 o 
   5   0   2    18180.07    18311.58    317.86 o 
   6   0   2      103.41       90.33     11.52 o 
   7   0   2       26.54        5.94      7.32 o 
   8   0   2     5548.27     5709.90     69.32 o 
   9   0   2    13391.67    13567.72    136.18 o 
  10   0   2        0.82       15.47      9.92 o 
  11   0   2       47.66       51.21     22.50 o 
  12   0   2     1917.10     1828.27     42.93 o 
  13   0   2     5392.08     5274.37     80.90 o 
  14   0   2      444.16      400.20    140.81 o 
  15   0   2     5040.83     5992.72    381.96 o 
  16   0   2        6.07      160.77    108.98 o 
  17   0   2       77.95       18.34     94.95 o 
 -19   1   2     2982.42     3321.81    222.12 o 
 -18   1   2      216.67      251.59     49.99 o 
 -17   1   2     2887.88     2832.73     95.79 o 
 -16   1   2        0.03      -15.22     15.80 o 
 -15   1   2       32.39       36.71     13.09 o 
 -14   1   2      462.17      479.06     27.97 o 
 -13   1   2       23.16       19.48     14.02 o 
 -12   1   2       99.16       96.77     13.80 o 
 -11   1   2     5098.21     4838.83     76.35 o 
 -10   1   2     1204.24     1079.09     28.26 o 
  -9   1   2    12757.36    12555.49    113.04 o 
  -8   1   2     5360.68     5516.17     59.87 o 
  -7   1   2     1175.88     1170.03     33.76 o 
  -6   1   2      908.06      962.76     25.12 o 
  -5   1   2        0.16        1.29      6.56 o 
  -4   1   2     6689.56     6803.88    103.50 o 
  -3   1   2       68.93       86.37      8.44 o 
  -2   1   2     3850.63     3692.88     33.56 o 
  -1   1   2       12.50       23.34      4.42 o 
   0   1   2     4035.29     4048.27     36.48 o 
   1   1   2        7.11       -3.44      3.44 o 
   2   1   2     5598.38     5814.76     49.14 o 
   3   1   2      594.21      589.61     15.57 o 
   4   1   2      236.63      261.91     18.45 o 
   5   1   2       29.37       56.31      7.10 o 
   6   1   2    12771.55    13062.17     89.24 o 
   7   1   2    11860.43    12224.98     86.66 o 
   8   1   2     7763.71     7509.85     61.09 o 
   9   1   2      260.52      255.99     18.55 o 
  10   1   2      661.37      665.83     17.26 o 
  11   1   2      962.81      915.94     24.83 o 
  12   1   2      388.53      349.64     15.90 o 
  13   1   2        9.47       15.40     12.64 o 
  14   1   2      923.06      867.07     53.26 o 
  15   1   2      524.11      494.68    132.18 o 
  16   1   2     2600.49     3000.04    215.03 o 
  17   1   2      238.25      206.55    103.58 o 
 -19   2   2        3.64       46.95     93.33 o 
 -18   2   2      172.35      158.69     66.90 o 
 -17   2   2      757.65      766.90     81.53 o 
 -16   2   2      306.04      377.31     25.37 o 
 -15   2   2      191.39      221.06     26.99 o 
 -14   2   2    18917.66    18738.02    229.80 o 
 -13   2   2       11.49       14.09     12.61 o 
 -12   2   2     1431.79     1398.41     46.42 o 
 -11   2   2        9.21        5.53     11.33 o 
 -10   2   2     6517.36     6296.74     73.90 o 
  -9   2   2      107.98      180.28     14.05 o 
  -8   2   2      147.68      190.20     13.62 o 
  -7   2   2       55.05       66.91      9.82 o 
  -6   2   2    26311.18    26232.70    363.21 o 
  -5   2   2     7584.84     7568.90     76.70 o 
  -4   2   2     1309.25     1469.60     56.97 o 
  -3   2   2     7464.92     7767.37     71.14 o 
  -2   2   2    62761.52    62021.83    479.83 o 
  -1   2   2      222.67      223.13      9.94 o 
   0   2   2    70729.83    71938.21    474.33 o 
   1   2   2     5155.87     5474.73     54.88 o 
   2   2   2      190.55      256.75     12.59 o 
   3   2   2     9391.41     9302.60     67.59 o 
   4   2   2    13577.68    13605.76    134.90 o 
   5   2   2    23649.58    23950.85    170.88 o 
   6   2   2     1047.06     1146.58     20.44 o 
   7   2   2     4721.30     4589.26     41.23 o 
   8   2   2      492.65      502.36     16.37 o 
   9   2   2     1871.36     1924.73     26.96 o 
  10   2   2     1887.90     1789.74     27.38 o 
  11   2   2    17423.79    17721.11    123.39 o 
  12   2   2      885.35      909.18     23.44 o 
  13   2   2     4306.13     4255.78     62.41 o 
  14   2   2      292.86      320.51    100.95 o 
  15   2   2     2186.12     2347.01    195.86 o 
  16   2   2      257.02      315.18    115.45 o 
  17   2   2      382.97      465.55    146.20 o 
 -18   3   2      245.21      257.83     50.09 o 
 -17   3   2       93.45      108.81     26.32 o 
 -16   3   2        3.10       26.92     16.98 o 
 -15   3   2      142.63      178.80     19.79 o 
 -14   3   2       32.83       55.92     14.29 o 
 -13   3   2     2205.49     2238.86     56.84 o 
 -12   3   2      421.57      416.94     22.92 o 
 -11   3   2      571.62      566.32     23.64 o 
 -10   3   2     2211.29     2296.59     41.60 o 
  -9   3   2     1998.29     2040.20     70.03 o 
  -8   3   2      157.97      149.92     13.56 o 
  -7   3   2     7087.59     6917.95     94.93 o 
  -6   3   2     1194.34     1201.35     29.52 o 
  -5   3   2      241.35      234.37     29.40 o 
  -4   3   2     1829.82     1737.64     32.50 o 
  -3   3   2     4599.28     4317.67    113.45 o 
  -2   3   2    41142.04    42591.78    591.43 o 
  -1   3   2       31.32       20.24      7.72 o 
   0   3   2    33240.79    34369.21    228.74 o 
   1   3   2     8248.20     8175.40     61.19 o 
   2   3   2      490.96      425.39     17.51 o 
   3   3   2      451.19      503.66     12.17 o 
   4   3   2     3212.87     3181.37     32.92 o 
   5   3   2     4784.38     4902.61     70.06 o 
   6   3   2     1705.84     1467.73     26.32 o 
   7   3   2      303.50      356.69     12.74 o 
   8   3   2       88.47      108.91     10.04 o 
   9   3   2       81.16       95.88      9.93 o 
  10   3   2        3.16        5.26      7.90 o 
  11   3   2      149.10      134.86     11.52 o 
  12   3   2     1311.22     1230.92     25.20 o 
  13   3   2      130.06      136.64     18.05 o 
  14   3   2      441.06      467.30     41.92 o 
  15   3   2      106.32      120.70     79.88 o 
  16   3   2      133.47      261.51     90.88 o 
 -18   4   2       20.25       19.31     62.59 o 
 -17   4   2      119.87      113.01     19.21 o 
 -16   4   2      345.05      400.61     26.82 o 
 -15   4   2      162.62      202.04     37.07 o 
 -14   4   2     2519.27     2562.78     76.31 o 
 -13   4   2      517.53      516.12     26.80 o 
 -12   4   2      326.91      328.88     32.92 o 
 -11   4   2      471.04      493.05     30.64 o 
 -10   4   2     5744.51     5707.92     79.83 o 
  -9   4   2      971.16      984.31     36.12 o 
  -8   4   2       26.04       20.90     11.56 o 
  -7   4   2      682.87      613.28     26.98 o 
  -6   4   2     9400.21     9649.60     96.39 o 
  -5   4   2     1060.62     1106.51     30.58 o 
  -4   4   2     7239.19     7082.71     98.86 o 
  -3   4   2     1972.52     1863.03     29.39 o 
  -2   4   2    36755.27    37713.02    287.51 o 
  -1   4   2     1665.88     1704.85     24.14 o 
   0   4   2    25408.33    26699.61    183.52 o 
   1   4   2     9882.93     9674.53    122.32 o 
   2   4   2     1700.32     1612.49     33.08 o 
   3   4   2       99.60       99.01      7.91 o 
   4   4   2    11770.49    12329.99    183.53 o 
   5   4   2    15470.95    15349.17    186.24 o 
   6   4   2       74.38       88.29     15.57 o 
   7   4   2     2687.69     2765.54     59.15 o 
   8   4   2      103.01      114.48     14.88 o 
   9   4   2     1790.73     1842.18     27.80 o 
  10   4   2        0.10       -7.02      7.02 o 
  11   4   2      945.92     1039.55     27.23 o 
  12   4   2       62.64       39.61     20.53 o 
  13   4   2      290.62      278.83     45.94 o 
  14   4   2       18.41       24.29     26.48 o 
  15   4   2     3118.29     3052.73    233.02 o 
  16   4   2        1.29      -61.57     61.57 o 
 -17   5   2       52.16       36.94     18.04 o 
 -16   5   2      213.74      259.63     23.74 o 
 -15   5   2      449.58      518.15     28.94 o 
 -14   5   2      106.36      137.25     28.79 o 
 -13   5   2     2953.31     2957.51     54.18 o 
 -12   5   2        8.64       25.43     26.27 o 
 -11   5   2      591.91      645.88     26.28 o 
 -10   5   2     1278.38     1397.98     49.24 o 
  -9   5   2       75.36       70.50     17.18 o 
  -8   5   2       71.20       71.62     14.25 o 
  -7   5   2     4641.13     4493.55     70.62 o 
  -6   5   2      924.09      891.50     34.07 o 
  -5   5   2      170.52      166.26     17.00 o 
  -4   5   2        0.90        0.87     19.93 o 
  -3   5   2     4046.11     3871.57    112.56 o 
  -2   5   2     1868.65     2064.75     63.87 o 
  -1   5   2      358.08      335.70     14.36 o 
   0   5   2    10215.67    10508.80     97.82 o 
   1   5   2      514.59      485.66     16.92 o 
   2   5   2     2078.58     2094.89     34.96 o 
   3   5   2     2232.90     2366.86     54.19 o 
   4   5   2     2192.39     2192.49     39.56 o 
   5   5   2     3098.18     3010.81     39.10 o 
   6   5   2        3.60        1.93     12.54 o 
   7   5   2      217.56      245.74     22.32 o 
   8   5   2     3243.10     3341.93     57.18 o 
   9   5   2        4.53       20.27      8.82 o 
  10   5   2      435.90      432.06     21.81 o 
  11   5   2       24.71       21.47     10.98 o 
  12   5   2     4458.73     4571.83    105.21 o 
  13   5   2      120.13       67.00     25.85 o 
  14   5   2      216.46      182.87     27.35 o 
  15   5   2      254.78      255.21     83.99 o 
 -17   6   2      437.93      395.66     43.43 o 
 -16   6   2     1726.79     1788.14     49.58 o 
 -15   6   2       80.71       86.33     18.62 o 
 -14   6   2      326.57      348.48     26.08 o 
 -13   6   2     1514.04     1599.47     43.61 o 
 -12   6   2      260.17      267.38     30.27 o 
 -11   6   2       29.46       43.76     36.85 o 
 -10   6   2     4844.10     4903.32     65.90 o 
  -9   6   2      158.33      180.82     37.09 o 
  -8   6   2      159.44      194.29     19.32 o 
  -7   6   2      805.49      799.91     49.62 o 
  -6   6   2      436.14      432.03     33.33 o 
  -5   6   2      609.68      569.45     52.12 o 
  -4   6   2     4184.35     4015.77     93.43 o 
  -3   6   2     3745.14     3440.79     87.33 o 
  -2   6   2     1284.51     1160.72     72.49 o 
  -1   6   2      432.91      399.80     13.29 o 
   0   6   2     5858.84     5674.92     93.65 o 
   1   6   2     2896.44     2766.67     41.34 o 
   2   6   2     3741.95     3703.22     53.01 o 
   3   6   2       32.93       46.21     10.78 o 
   4   6   2      918.52      994.35     33.25 o 
   5   6   2     4057.53     4021.26     59.11 o 
   6   6   2      703.43      708.80     29.33 o 
   7   6   2     1368.03     1380.14     39.80 o 
   8   6   2     1704.20     1533.44     71.74 o 
   9   6   2      416.85      473.53     33.05 o 
  10   6   2      939.28     1077.41     40.46 o 
  11   6   2      445.51      451.50     25.22 o 
  12   6   2       32.11       24.32     16.14 o 
  13   6   2      443.38      474.03     39.80 o 
  14   6   2      197.84      171.66     31.20 o 
  15   6   2     2620.74     2387.76    199.61 o 
 -16   7   2      736.25      749.95     78.80 o 
 -15   7   2      429.43      411.04     38.31 o 
 -14   7   2      873.47      913.49     35.97 o 
 -13   7   2        6.21       24.60     17.75 o 
 -12   7   2      178.77      200.78     29.88 o 
 -11   7   2     4491.60     4523.73     70.12 o 
 -10   7   2      536.40      505.51     31.97 o 
  -9   7   2     7273.32     7120.30    106.24 o 
  -8   7   2     2867.08     2883.74     85.58 o 
  -7   7   2     3111.21     3089.88     93.56 o 
  -6   7   2      261.68      153.67     52.20 o 
  -5   7   2      353.44      333.63     43.00 o 
  -4   7   2     1186.76     1211.59     68.04 o 
  -3   7   2     2498.06     2281.24    105.51 o 
  -2   7   2      151.47      177.17     54.66 o 
  -1   7   2       45.68       17.65     29.75 o 
   0   7   2      119.17      154.24     36.35 o 
   1   7   2     1791.13     1759.01     63.23 o 
   2   7   2      189.46      199.03     33.25 o 
   3   7   2      294.57      381.76     40.83 o 
   4   7   2     3857.74     3851.96     93.75 o 
   5   7   2      248.71      193.38     36.37 o 
   6   7   2     2450.29     2264.63     77.88 o 
   7   7   2     1646.23     1665.32     79.20 o 
   8   7   2    12945.17    13108.91    225.39 o 
   9   7   2      605.01      673.18     64.92 o 
  10   7   2       64.96       79.07     40.94 o 
  11   7   2      401.01      396.07     34.58 o 
  12   7   2     1996.11     2146.39     72.41 o 
  13   7   2       39.10       38.09     25.00 o 
  14   7   2     1288.84     1424.54     61.69 o 
 -15   8   2      168.14      216.06     25.34 o 
 -14   8   2     5859.44     5965.07     92.01 o 
 -13   8   2      179.64      159.21     21.60 o 
 -12   8   2      430.29      418.28     39.35 o 
 -11   8   2       23.68       25.66     38.05 o 
 -10   8   2        2.47       48.02     30.72 o 
  -9   8   2       77.57       61.20     35.32 o 
  -8   8   2      134.74      114.25     39.95 o 
  -7   8   2      984.02      611.88    149.02 o 
  -6   8   2      446.75      427.51     51.82 o 
  -5   8   2      855.65      884.76     66.06 o 
  -4   8   2     1851.86     1825.22     84.59 o 
  -3   8   2     2039.49     1961.85     84.25 o 
  -2   8   2      731.12      684.47     63.27 o 
  -1   8   2       94.89       68.54     37.88 o 
   0   8   2      718.07      680.52     61.09 o 
   1   8   2      902.03      853.71     63.98 o 
   2   8   2     1626.49     1854.17     91.36 o 
   3   8   2     1355.27     1383.04     81.00 o 
   4   8   2     1605.52     1607.17     87.72 o 
   5   8   2      575.13      579.30     59.80 o 
   6   8   2      190.08      174.37     38.39 o 
   7   8   2      800.30      821.31     68.55 o 
   8   8   2        1.34       -1.66     31.74 o 
   9   8   2      179.71      124.17     43.14 o 
  10   8   2      811.40      930.69     77.70 o 
  11   8   2     2668.38     2759.45     72.84 o 
  12   8   2      115.60      133.11     58.08 o 
  13   8   2     1552.70     1804.90     70.90 o 
 -13   9   2      876.56      927.60     88.93 o 
 -12   9   2       97.05       48.72     27.95 o 
 -11   9   2      563.58      609.41    105.20 o 
 -10   9   2      194.85      147.84     43.33 o 
  -9   9   2      927.30      922.36     67.39 o 
  -8   9   2      285.64      295.36     52.40 o 
  -7   9   2    10960.12    10913.82    197.73 o 
  -6   9   2      817.50      789.04     72.57 o 
  -5   9   2       95.71      103.93     42.16 o 
  -4   9   2     6072.01     5834.78    148.57 o 
  -3   9   2     6056.52     5634.91    185.02 o 
  -2   9   2     1999.70     2078.93     94.67 o 
  -1   9   2      243.34      251.97     46.22 o 
   0   9   2     1374.77     1404.40     89.06 o 
   1   9   2     5113.49     5070.31    134.01 o 
   2   9   2     3423.02     3351.65    108.86 o 
   3   9   2      119.52       99.49     41.25 o 
   4   9   2     4890.78     4894.86    147.33 o 
   5   9   2     1295.30     1340.74     85.61 o 
   6   9   2     2954.03     2925.14    107.66 o 
   7   9   2      375.61      405.83     62.90 o 
   8   9   2      859.04      863.98     76.07 o 
   9   9   2      139.58      118.90     53.03 o 
  10   9   2      970.87      947.27     94.40 o 
  11   9   2      639.79      751.90     69.59 o 
 -12  10   2      599.82      674.18     91.77 o 
 -11  10   2       29.26       65.38     70.74 o 
 -10  10   2      182.74       44.83     48.37 o 
  -9  10   2      790.25      815.08     89.30 o 
  -8  10   2       37.12       37.69     38.24 o 
  -7  10   2      300.47      266.64     52.19 o 
  -6  10   2      568.17      595.57     66.18 o 
  -5  10   2      103.94      154.96     45.80 o 
  -4  10   2     1711.57     1620.19    113.69 o 
  -3  10   2       79.11       11.03     38.52 o 
  -2  10   2     1576.35     1266.55     84.97 o 
  -1  10   2      142.82      145.36     44.23 o 
   0  10   2      156.05      104.15     42.54 o 
   1  10   2     1946.84     1987.04    103.12 o 
   2  10   2       52.76       43.20     44.22 o 
   3  10   2     2887.06     2873.28    109.39 o 
   4  10   2      170.34      123.71     47.21 o 
   5  10   2       63.01      -11.48     41.39 o 
   6  10   2       84.45      116.74     45.17 o 
   7  10   2      274.56      246.28     61.89 o 
   8  10   2       56.68       45.11     43.13 o 
   9  10   2      684.96      723.97     77.39 o 
  10  10   2      186.12      145.91     62.31 o 
 -10  11   2       45.25       77.82     64.50 o 
  -9  11   2     3090.90     3114.64    149.31 o 
  -8  11   2       27.04       66.49     46.76 o 
  -7  11   2     1157.87     1139.06     88.12 o 
  -6  11   2     1141.84     1203.89     88.85 o 
  -5  11   2      287.58      243.41     56.87 o 
  -4  11   2     1171.78     1156.31     85.50 o 
  -3  11   2     2134.56     2090.69    115.09 o 
  -2  11   2       38.03       29.02     42.60 o 
  -1  11   2      126.23       71.02     43.80 o 
   0  11   2     1316.46     1198.98     87.79 o 
   1  11   2       68.96       51.21     42.37 o 
   2  11   2      106.04      208.60     52.45 o 
   3  11   2      924.03     1000.93     83.24 o 
   4  11   2      456.80      468.36     65.25 o 
   5  11   2     1277.94     1241.68     92.88 o 
   6  11   2      963.54     1007.53     88.46 o 
   7  11   2      512.29      536.38     93.05 o 
   8  11   2     7750.99     7756.38    195.19 o 
  -6  12   2       18.18       10.36     44.96 o 
  -5  12   2       55.78       46.80     45.89 o 
  -4  12   2      612.99      616.52     72.08 o 
  -3  12   2       34.64       46.98     49.42 o 
  -2  12   2     1011.87     1104.68     88.69 o 
  -1  12   2     1152.94     1091.27     90.36 o 
   0  12   2        7.18        0.14     43.89 o 
   1  12   2     2053.12     2072.02    117.75 o 
   2  12   2       85.92       72.82     50.00 o 
   3  12   2      448.93      595.97     75.27 o 
   4  12   2      651.81      636.77     76.51 o 
 -19   1   3      236.03      225.95     32.73 o 
 -18   1   3     3933.06     4007.19    109.66 o 
 -17   1   3      213.40      193.57     25.28 o 
 -16   1   3     2473.93     2461.25     72.24 o 
 -15   1   3      217.69      226.30     33.13 o 
 -14   1   3      291.94      236.22     21.64 o 
 -13   1   3      150.65      158.57     17.90 o 
 -12   1   3     4536.80     4567.64     62.98 o 
 -11   1   3       36.32       49.21     10.56 o 
 -10   1   3      161.58      174.85     19.43 o 
  -9   1   3      806.32      740.88     36.18 o 
  -8   1   3    38047.29    39362.64    289.32 o 
  -7   1   3      156.78      190.67     11.90 o 
  -6   1   3     2410.13     2553.43     35.77 o 
  -5   1   3     8696.16     8468.43     88.31 o 
  -4   1   3     1701.89     1593.93     32.27 o 
  -3   1   3      749.79      691.34     19.02 o 
  -2   1   3     3377.50     3542.26     42.70 o 
  -1   1   3     7289.13     7885.18     58.04 o 
   0   1   3     7808.00     7838.76    100.14 o 
   1   1   3    10988.16    11031.50     99.27 o 
   2   1   3      216.25      192.61      7.50 o 
   3   1   3     6718.26     6523.75     51.23 o 
   4   1   3     2738.08     2872.07     33.18 o 
   5   1   3     1499.23     1636.59     31.26 o 
   6   1   3     4270.56     4709.98     53.10 o 
   7   1   3    15062.71    15068.66    131.61 o 
   8   1   3      164.77      225.43     10.89 o 
   9   1   3       15.07        5.05      7.24 o 
  10   1   3      615.35      573.77     16.47 o 
  11   1   3     3728.12     3672.36     48.23 o 
  12   1   3      252.08      290.59     25.86 o 
  13   1   3     4333.35     4347.10    168.20 o 
  14   1   3      306.96      350.71     31.84 o 
  15   1   3      223.84      193.47     32.82 o 
  16   1   3        1.11       48.02     70.19 o 
 -19   2   3     1118.07     1147.69     40.43 o 
 -18   2   3      102.66       85.55     23.83 o 
 -17   2   3       17.73       26.66     15.46 o 
 -16   2   3       18.87       19.37     14.31 o 
 -15   2   3      441.16      462.33     26.78 o 
 -14   2   3        2.55        7.71     11.44 o 
 -13   2   3      822.57      844.50     28.11 o 
 -12   2   3     2443.52     2437.59     44.12 o 
 -11   2   3     2566.71     2625.68    112.29 o 
 -10   2   3      887.30      858.82     39.56 o 
  -9   2   3     1360.22     1434.35     54.46 o 
  -8   2   3       34.45       46.82      9.82 o 
  -7   2   3      864.19     1030.34     22.30 o 
  -6   2   3      891.31      870.64     19.56 o 
  -5   2   3      305.43      313.43     11.81 o 
  -4   2   3     2570.07     2522.38     53.00 o 
  -3   2   3    19621.41    19811.06    323.67 o 
  -2   2   3      675.96      681.92     17.37 o 
  -1   2   3     8486.66     8713.74     68.41 o 
   0   2   3       81.07       79.97      7.16 o 
   1   2   3    10711.60    11023.43    118.09 o 
   2   2   3     3533.35     3555.15     40.93 o 
   3   2   3      421.46      415.69     12.22 o 
   4   2   3     3283.00     3203.66     33.85 o 
   5   2   3       12.41       -1.81      4.95 o 
   6   2   3     8978.75     8655.00     65.40 o 
   7   2   3     1611.80     1713.29     23.51 o 
   8   2   3     1543.53     1499.23     33.89 o 
   9   2   3       72.49       66.75      8.66 o 
  10   2   3      166.04      201.57     16.82 o 
  11   2   3     1178.92     1187.43     51.79 o 
  12   2   3        3.25       10.95     15.25 o 
  13   2   3      306.33      260.86     24.38 o 
  14   2   3     3439.37     3320.78     67.17 o 
  15   2   3      349.42      435.29    101.07 o 
  16   2   3      303.75      392.84    104.89 o 
 -19   3   3      264.72      335.48     37.11 o 
 -18   3   3      146.93      199.17     26.94 o 
 -17   3   3     1522.46     1482.65     87.01 o 
 -16   3   3     4613.82     4698.81    130.00 o 
 -15   3   3     1138.45     1153.16     37.57 o 
 -14   3   3      676.30      698.68     28.18 o 
 -13   3   3      533.26      581.17     50.15 o 
 -12   3   3     1485.53     1554.08     59.96 o 
 -11   3   3     2509.67     2573.73     73.20 o 
 -10   3   3      912.10      793.38     25.74 o 
  -9   3   3      164.50      181.51     15.51 o 
  -8   3   3    13317.94    13126.28    201.94 o 
  -7   3   3     4641.62     4527.90     64.21 o 
  -6   3   3       51.13       58.17     10.65 o 
  -5   3   3        8.60       14.07      8.34 o 
  -4   3   3    12167.23    12179.90    125.40 o 
  -3   3   3    25765.63    26296.53    403.26 o 
  -2   3   3       28.32       10.99      5.88 o 
  -1   3   3    12515.59    12912.94    101.01 o 
   0   3   3       13.49       21.26      5.80 o 
   1   3   3    18607.82    19426.31    133.86 o 
   2   3   3     5354.80     5355.95     54.48 o 
   3   3   3    21091.53    21020.15    157.38 o 
   4   3   3     6209.69     6350.07     54.59 o 
   5   3   3     2985.48     2995.87     49.24 o 
   6   3   3       11.42        7.65      8.74 o 
   7   3   3     1289.68     1322.28     41.70 o 
   8   3   3      638.81      611.33     29.37 o 
   9   3   3    15120.63    14890.12    123.73 o 
  10   3   3      106.36       78.95     12.06 o 
  11   3   3    15938.60    16027.83    119.13 o 
  12   3   3      178.61      179.47     17.10 o 
  13   3   3      780.00      801.42     34.29 o 
  14   3   3      992.22      961.37     52.02 o 
  15   3   3      753.67      828.36    128.94 o 
  16   3   3       93.08      228.60     94.63 o 
 -18   4   3       65.79       36.13     24.61 o 
 -17   4   3      234.48      267.43     49.21 o 
 -16   4   3     1373.17     1277.51     40.62 o 
 -15   4   3     2599.69     2735.31     79.11 o 
 -14   4   3      300.94      283.22     22.11 o 
 -13   4   3     1071.89     1099.38     34.03 o 
 -12   4   3        5.40        7.48     11.74 o 
 -11   4   3     1074.77     1077.09     30.56 o 
 -10   4   3     7620.87     7648.63     88.34 o 
  -9   4   3     1713.75     1719.50     65.22 o 
  -8   4   3       45.36       42.19     12.16 o 
  -7   4   3       70.19       55.72     12.70 o 
  -6   4   3    11045.99    10983.83    144.72 o 
  -5   4   3     9507.46     9678.77    185.18 o 
  -4   4   3    12028.62    11898.86    243.29 o 
  -3   4   3     1232.69     1211.01     23.45 o 
  -2   4   3     1671.01     1634.31     28.13 o 
  -1   4   3       93.24       93.88     13.46 o 
   0   4   3     5735.88     5557.21     49.56 o 
   1   4   3       35.32       59.05      6.34 o 
   2   4   3     4337.89     4453.66     57.11 o 
   3   4   3     5800.27     5811.05     69.97 o 
   4   4   3    23773.03    23484.16    203.87 o 
   5   4   3      757.94      776.85     24.60 o 
   6   4   3     6551.51     6697.83     79.32 o 
   7   4   3       35.89       38.16      9.67 o 
   8   4   3       27.81       46.07     11.37 o 
   9   4   3      237.96      281.14     20.80 o 
  10   4   3     1318.51     1392.39     36.30 o 
  11   4   3        6.99       -8.71      9.02 o 
  12   4   3      211.00      225.46     17.66 o 
  13   4   3      596.56      585.10     43.51 o 
  14   4   3      184.05       65.92     54.33 o 
  15   4   3        2.52       59.33     55.90 o 
 -18   5   3     1668.35     1851.33     51.34 o 
 -17   5   3      582.82      695.20     36.67 o 
 -16   5   3      505.98      567.70     32.14 o 
 -15   5   3     3178.77     3209.37     62.32 o 
 -14   5   3       49.71       38.44     17.95 o 
 -13   5   3      900.13      935.73     32.73 o 
 -12   5   3     2564.38     2645.61     51.62 o 
 -11   5   3       30.15       27.97     13.48 o 
 -10   5   3        3.04       30.07     11.78 o 
  -9   5   3     3270.08     3299.21     55.91 o 
  -8   5   3     2705.34     2598.65     48.83 o 
  -7   5   3      507.74      560.14     25.47 o 
  -6   5   3      609.89      622.39     25.80 o 
  -5   5   3    10616.88    10528.34    135.89 o 
  -4   5   3     1426.95     1469.54     37.07 o 
  -3   5   3      357.38      360.15     13.25 o 
  -2   5   3     3095.04     3265.59     42.66 o 
  -1   5   3    28546.64    27354.46    182.64 o 
   0   5   3     2298.88     2330.27     32.87 o 
   1   5   3    21296.15    21257.59    150.19 o 
   2   5   3       15.53       -6.35      9.95 o 
   3   5   3     1855.07     1958.16     39.10 o 
   4   5   3        4.81        9.16     12.49 o 
   5   5   3       93.17      112.43     17.03 o 
   6   5   3     2283.87     2280.72     59.07 o 
   7   5   3     7435.80     7482.63     69.96 o 
   8   5   3      157.53      179.22     20.77 o 
   9   5   3     1013.02     1048.12     44.57 o 
  10   5   3       22.94       23.95     13.54 o 
  11   5   3      213.43      225.01     19.59 o 
  12   5   3      105.68       85.55     17.73 o 
  13   5   3     2088.45     2220.04     90.64 o 
  14   5   3       24.90       37.11     51.86 o 
  15   5   3       14.26       96.36     72.45 o 
 -17   6   3       47.36       46.29     19.05 o 
 -16   6   3      383.83      446.35     38.99 o 
 -15   6   3     2236.36     2117.80     64.01 o 
 -14   6   3       15.25       27.53     16.06 o 
 -13   6   3      532.03      578.86     31.14 o 
 -12   6   3      894.07      920.19     40.02 o 
 -11   6   3     9892.57     9807.89    160.97 o 
 -10   6   3     1715.96     1690.26     49.93 o 
  -9   6   3        3.77       14.01     14.81 o 
  -8   6   3     3657.58     3669.80     62.03 o 
  -7   6   3     4289.01     4313.01     75.45 o 
  -6   6   3     2041.19     1952.97     45.69 o 
  -5   6   3     4638.38     4838.68     95.47 o 
  -4   6   3      936.88      878.64     53.30 o 
  -3   6   3     3176.24     3091.48     88.20 o 
  -2   6   3      941.24      947.85     55.25 o 
  -1   6   3     8293.10     8531.57     92.63 o 
   0   6   3      493.95      439.41     17.81 o 
   1   6   3       16.66       17.27     13.66 o 
   2   6   3      514.19      556.06     25.07 o 
   3   6   3      181.70      204.41     11.15 o 
   4   6   3     1210.62     1271.54     24.67 o 
   5   6   3       25.28       31.16     13.98 o 
   6   6   3    17943.67    17726.14    143.74 o 
   7   6   3      908.56      929.42     26.28 o 
   8   6   3      107.72       75.75     26.31 o 
   9   6   3     1482.05     1544.18     66.99 o 
  10   6   3     1620.20     1750.89     43.97 o 
  11   6   3      180.62      183.32     40.99 o 
  12   6   3      219.23      166.64     30.47 o 
  13   6   3       15.97       17.23     22.32 o 
  14   6   3     2826.76     2960.71    309.13 o 
 -16   7   3     1741.94     1768.80     52.05 o 
 -15   7   3       50.84       50.64     25.85 o 
 -14   7   3     1329.37     1386.97     71.17 o 
 -13   7   3       68.92       55.52     17.59 o 
 -12   7   3      699.18      728.96     51.58 o 
 -11   7   3     2339.25     2341.57     64.70 o 
 -10   7   3       27.92       22.63     29.35 o 
  -9   7   3      719.42      665.06     32.66 o 
  -8   7   3     4124.77     4043.87     98.78 o 
  -7   7   3      396.26      454.58     48.65 o 
  -6   7   3       63.07       47.71     45.01 o 
  -5   7   3      349.26      308.63     41.28 o 
  -4   7   3        4.77        8.18     27.75 o 
  -3   7   3      933.16      879.31     65.57 o 
  -2   7   3     1276.02     1261.77     69.35 o 
  -1   7   3     1345.57     1474.08     74.82 o 
   0   7   3       58.41       19.86     30.71 o 
   1   7   3      952.50     1032.88     52.56 o 
   2   7   3       88.46       80.90     20.58 o 
   3   7   3        4.77       16.37     20.56 o 
   4   7   3      958.21      956.07     36.83 o 
   5   7   3       60.97       49.38     17.61 o 
   6   7   3      406.14      422.61     28.58 o 
   7   7   3      653.91      637.27     32.00 o 
   8   7   3       22.94       33.08     17.04 o 
   9   7   3     1361.19     1445.35     90.11 o 
  10   7   3      477.80      496.81     36.90 o 
  11   7   3     4606.10     5009.32    100.91 o 
  12   7   3        1.68        7.49     22.92 o 
  13   7   3      906.38      981.34     92.45 o 
 -15   8   3     3711.54     3790.63     89.54 o 
 -14   8   3     1020.07      947.67     39.06 o 
 -13   8   3      728.37      740.53     49.68 o 
 -12   8   3       78.60       55.27     27.95 o 
 -11   8   3      438.59      523.68     60.52 o 
 -10   8   3        6.58        8.74     31.25 o 
  -9   8   3     3175.35     3351.05     96.57 o 
  -8   8   3      295.60      374.76     53.57 o 
  -7   8   3     2938.76     2829.75    106.06 o 
  -6   8   3     4120.21     4317.00    114.57 o 
  -5   8   3     1022.47     1032.29     68.78 o 
  -4   8   3     2653.66     2686.72     91.01 o 
  -3   8   3      476.02      441.21     58.06 o 
  -2   8   3      516.90      583.84     56.81 o 
  -1   8   3     6111.75     6113.67    140.97 o 
   0   8   3     2547.32     2495.52    112.29 o 
   1   8   3        3.74       44.57     35.90 o 
   2   8   3     1570.35     1614.43     85.78 o 
   3   8   3      283.76      290.73     48.31 o 
   4   8   3     4038.66     4111.10    117.99 o 
   5   8   3      160.11      174.87     42.33 o 
   6   8   3     1842.28     1907.17     93.53 o 
   7   8   3        3.04       25.06     36.17 o 
   8   8   3      523.74      470.70     63.54 o 
   9   8   3       14.26       30.78     39.36 o 
  10   8   3       27.96       88.38     50.66 o 
  11   8   3      304.99      296.40     35.62 o 
  12   8   3        1.42       19.84     27.17 o 
 -14   9   3       40.75       22.08     28.17 o 
 -13   9   3      117.42      109.89     55.23 o 
 -12   9   3       28.68       59.61     29.36 o 
 -11   9   3     1451.11     1252.23    157.79 o 
 -10   9   3      583.25      536.32     55.62 o 
  -9   9   3        9.45        8.10     35.57 o 
  -8   9   3      200.43      201.54     46.23 o 
  -7   9   3        0.72       44.62     42.36 o 
  -6   9   3     1573.56     1590.59     88.44 o 
  -5   9   3      207.42      169.89     52.64 o 
  -4   9   3     1346.61     1395.82     95.04 o 
  -3   9   3       47.31       73.98     39.48 o 
  -2   9   3      624.16      563.01     60.66 o 
  -1   9   3     1266.19     1320.17     82.04 o 
   0   9   3       11.74       -4.98     33.59 o 
   1   9   3       21.06       11.54     36.22 o 
   2   9   3     1039.83     1059.64     76.82 o 
   3   9   3       47.20       26.98     42.20 o 
   4   9   3      234.47      281.16     51.46 o 
   5   9   3      261.83      240.98     50.68 o 
   6   9   3      650.83      671.90     75.61 o 
   7   9   3      412.49      371.71     65.60 o 
   8   9   3      277.23      220.96     52.73 o 
   9   9   3       66.04       63.93     49.98 o 
  10   9   3       14.22      -24.99    103.58 o 
  11   9   3      437.42      502.78     48.70 o 
 -12  10   3       18.45      -25.07     60.11 o 
 -11  10   3     1469.13     1540.57    240.79 o 
 -10  10   3      519.61      651.99     73.75 o 
  -9  10   3      221.87      175.53     46.56 o 
  -8  10   3     1891.04     1967.10    117.89 o 
  -7  10   3       37.80       39.09     40.44 o 
  -6  10   3       15.34       68.71     42.62 o 
  -5  10   3     2670.97     2796.10    108.67 o 
  -4  10   3      315.77      314.45     54.03 o 
  -3  10   3     1508.75     1371.72     87.06 o 
  -2  10   3      196.69      213.92     48.99 o 
  -1  10   3      403.08      418.30     55.84 o 
   0  10   3      230.51      370.99     69.62 o 
   1  10   3      787.48      685.52     67.01 o 
   2  10   3     1348.12     1398.82     97.49 o 
   3  10   3      426.12      416.74     59.08 o 
   4  10   3     3943.26     3869.35    127.53 o 
   5  10   3       51.17       27.38     44.53 o 
   6  10   3      578.66      606.87     77.85 o 
   7  10   3       54.13       28.57     49.62 o 
   8  10   3      211.93      309.85     58.06 o 
   9  10   3      148.47      152.97     72.84 o 
 -10  11   3      103.43       42.17     59.79 o 
  -9  11   3      317.88      372.05     61.95 o 
  -8  11   3       44.57       -5.29     44.08 o 
  -7  11   3       90.31      137.32     49.14 o 
  -6  11   3       36.53      119.71     52.81 o 
  -5  11   3       73.15      115.44     47.80 o 
  -4  11   3      148.50      106.70     45.03 o 
  -3  11   3       75.90       48.03     41.64 o 
  -2  11   3      398.88      435.66     74.91 o 
  -1  11   3      144.29      244.18     53.18 o 
   0  11   3      292.21      291.66     73.14 o 
   1  11   3      797.01      741.87     73.57 o 
   2  11   3       21.85       10.99     43.54 o 
   3  11   3      305.32      276.12     54.96 o 
   4  11   3      470.85      458.51     64.61 o 
   5  11   3      143.68      148.11     55.13 o 
   6  11   3      386.03      438.00     75.06 o 
   7  11   3        8.80       71.36     59.54 o 
  -7  12   3     1415.25     1539.14    103.71 o 
  -6  12   3      810.71      745.49     77.82 o 
  -5  12   3      737.03      683.86     76.30 o 
  -4  12   3      107.10      118.25     51.39 o 
  -3  12   3       60.57       46.90     47.58 o 
  -2  12   3      123.95       80.42     48.00 o 
  -1  12   3      913.11      900.66     84.78 o 
   0  12   3      179.21      186.56     56.70 o 
   1  12   3      244.23      303.33     60.36 o 
   2  12   3      422.05      406.93     64.30 o 
   3  12   3       68.11       40.21     48.91 o 
   4  12   3        2.37      -45.58     45.58 o 
 -20   0   4     1667.81     1522.46     66.90 o 
 -19   0   4     1916.14     1920.60     73.37 o 
 -18   0   4       84.49       94.95     26.97 o 
 -17   0   4      343.87      348.47     40.46 o 
 -16   0   4     2526.15     2646.08     94.95 o 
 -15   0   4      238.03      293.05     32.91 o 
 -14   0   4     2131.13     2209.54    115.45 o 
 -13   0   4      391.95      370.21     39.38 o 
 -12   0   4     1901.15     1828.72     72.95 o 
 -11   0   4     9029.82     8500.21    113.39 o 
 -10   0   4    12122.59    11479.55    153.57 o 
  -9   0   4     6753.67     6320.38     84.77 o 
  -8   0   4     5564.66     5152.65     70.39 o 
  -7   0   4     7014.56     7029.39     83.81 o 
  -6   0   4       20.32       17.51      8.72 o 
  -5   0   4      117.59      146.83     20.62 o 
  -4   0   4      328.54      281.23     17.25 o 
  -3   0   4    29383.60    31268.45    341.92 o 
  -2   0   4      726.82      745.12     38.29 o 
  -1   0   4    28280.07    29513.22    281.95 o 
   0   0   4     1799.13     1660.43     44.24 o 
   1   0   4      100.97       72.86     12.55 o 
   2   0   4     1697.30     1609.63     39.47 o 
   3   0   4    16893.63    17683.17    160.34 o 
   4   0   4     3255.77     3400.23     54.86 o 
   5   0   4    40685.95    41633.86    420.37 o 
   6   0   4      564.07      557.86     17.87 o 
   7   0   4     7946.59     7851.20     89.81 o 
   8   0   4      433.03      408.94     19.58 o 
   9   0   4      199.19      203.28     15.74 o 
  10   0   4     1602.76     1587.43     37.09 o 
  11   0   4       20.27       18.05     20.68 o 
  12   0   4      665.93      509.63    141.35 o 
  13   0   4      704.23      690.22     92.79 o 
  14   0   4      454.53      413.01     91.17 o 
  15   0   4     2805.52     2537.92    347.97 o 
  16   0   4     2086.52     1969.16    277.30 o 
 -20   1   4       14.40       38.52     44.58 o 
 -19   1   4      108.17      164.21     21.49 o 
 -18   1   4      520.66      469.77     34.75 o 
 -17   1   4        2.83        6.19     13.55 o 
 -16   1   4      221.13      222.42     22.09 o 
 -15   1   4       98.46       89.14     23.81 o 
 -14   1   4      910.23      908.22     42.21 o 
 -13   1   4      330.30      331.50     19.99 o 
 -12   1   4      877.14      928.73     53.86 o 
 -11   1   4     1936.23     1844.89     35.49 o 
 -10   1   4     1123.06     1150.93     65.14 o 
  -9   1   4        0.84       -0.40      8.38 o 
  -8   1   4    11289.39    10806.25    100.98 o 
  -7   1   4        8.04       26.28     11.61 o 
  -6   1   4    22940.62    22739.24    157.91 o 
  -5   1   4     2992.15     3091.19     40.77 o 
  -4   1   4     3753.21     3808.42     49.56 o 
  -3   1   4     5925.68     5904.51     57.20 o 
  -2   1   4      301.00      332.59     16.97 o 
  -1   1   4     3966.64     3993.80     35.51 o 
   0   1   4     9459.16     9623.41     88.78 o 
   1   1   4      763.77      788.13     20.69 o 
   2   1   4    29298.94    29223.39    218.10 o 
   3   1   4     1186.92     1172.74     22.40 o 
   4   1   4     5591.03     5089.42     54.88 o 
   5   1   4       48.46       27.03     10.26 o 
   6   1   4     2639.88     2726.74     58.66 o 
   7   1   4     1016.40      989.38     17.46 o 
   8   1   4     1272.38     1350.87     53.99 o 
   9   1   4     1431.67     1467.72     23.68 o 
  10   1   4      286.86      279.26     26.80 o 
  11   1   4       23.98       34.21     12.42 o 
  12   1   4      677.30      705.97     48.12 o 
  13   1   4     1093.86     1062.25     51.71 o 
  14   1   4      232.97      273.43     36.44 o 
  15   1   4       95.55       97.17     22.20 o 
  16   1   4      431.72      341.02    104.52 o 
 -20   2   4      237.20      249.42     25.34 o 
 -19   2   4      453.30      454.05     44.30 o 
 -18   2   4      381.11      339.02     38.71 o 
 -17   2   4     1629.02     1704.79     88.76 o 
 -16   2   4     3406.63     3437.99     63.90 o 
 -15   2   4       69.65       77.19     30.66 o 
 -14   2   4     1998.75     1890.75     89.61 o 
 -13   2   4     4275.52     4127.01     80.52 o 
 -12   2   4     2781.26     2808.18     84.25 o 
 -11   2   4      555.41      557.08     22.40 o 
 -10   2   4     5817.02     5798.80    129.42 o 
  -9   2   4     3609.11     3346.12     47.28 o 
  -8   2   4      115.94      139.74     11.28 o 
  -7   2   4      279.72      241.71     13.40 o 
  -6   2   4    12276.32    12088.12    111.44 o 
  -5   2   4    19379.45    19067.90    308.79 o 
  -4   2   4       57.24       71.21      9.52 o 
  -3   2   4    11832.68    12506.70    105.20 o 
  -2   2   4        8.04       -5.04     10.32 o 
  -1   2   4    16642.02    17453.20    133.14 o 
   0   2   4      196.54      209.25     10.54 o 
   1   2   4    23238.62    22886.94    191.91 o 
   2   2   4     6493.61     6757.72     71.46 o 
   3   2   4     3268.17     3394.42     61.05 o 
   4   2   4     1266.44     1250.55     20.11 o 
   5   2   4    14020.18    13682.06    132.50 o 
   6   2   4       86.79       64.54     11.85 o 
   7   2   4     1543.70     1404.80     21.70 o 
   8   2   4     1320.03     1306.06     21.70 o 
   9   2   4     9216.12     9370.94     75.73 o 
  10   2   4     2439.04     2321.89     39.97 o 
  11   2   4      341.65      365.07     19.42 o 
  12   2   4     2977.32     2856.26     98.93 o 
  13   2   4     3516.90     3603.46     69.02 o 
  14   2   4      569.53      559.06     34.48 o 
  15   2   4        3.71        2.97     17.00 o 
  16   2   4      504.61      492.10    110.85 o 
 -19   3   4        2.81       20.96     20.74 o 
 -18   3   4      511.44      537.02     55.11 o 
 -17   3   4     1410.29     1390.75     42.24 o 
 -16   3   4      459.37      529.25     32.68 o 
 -15   3   4      128.21      135.18     30.34 o 
 -14   3   4        3.93        5.05     13.86 o 
 -13   3   4      862.64      832.66     40.80 o 
 -12   3   4      144.12      150.64     20.00 o 
 -11   3   4        6.85       -8.89      8.89 o 
 -10   3   4        5.92       -4.32      9.60 o 
  -9   3   4      809.83      716.44     27.51 o 
  -8   3   4     2327.08     2308.79     32.76 o 
  -7   3   4      575.73      561.96     18.83 o 
  -6   3   4     7036.46     6546.19     67.91 o 
  -5   3   4      328.86      323.18     16.83 o 
  -4   3   4      258.09      304.38     16.88 o 
  -3   3   4       56.88       66.23      8.33 o 
  -2   3   4    12089.04    12527.93    108.04 o 
  -1   3   4      177.76      182.01     11.56 o 
   0   3   4      352.19      389.93     12.87 o 
   1   3   4      472.81      480.59     16.41 o 
   2   3   4     6230.84     5923.06     71.74 o 
   3   3   4       11.84       29.97      7.72 o 
   4   3   4     4843.27     5070.56     47.27 o 
   5   3   4      287.34      314.72     17.64 o 
   6   3   4     1021.61     1053.85     22.41 o 
   7   3   4     3737.92     3775.66     43.87 o 
   8   3   4      548.66      596.01     16.30 o 
   9   3   4      420.91      459.38     22.02 o 
  10   3   4        1.68       16.57      7.84 o 
  11   3   4     1311.45     1297.14     43.88 o 
  12   3   4      146.67      149.79     20.98 o 
  13   3   4      105.22      111.65     20.59 o 
  14   3   4       95.98       77.93     19.72 o 
  15   3   4       17.23      -10.45     67.52 o 
 -19   4   4        1.44       21.60     16.63 o 
 -18   4   4       16.35       24.32     16.20 o 
 -17   4   4        2.47       35.54     16.16 o 
 -16   4   4     2560.91     2628.18     67.59 o 
 -15   4   4       38.66       45.00     15.04 o 
 -14   4   4     4785.65     4910.19    102.32 o 
 -13   4   4      521.14      586.26     35.25 o 
 -12   4   4     1319.12     1341.54     67.64 o 
 -11   4   4     1815.61     1888.34     46.28 o 
 -10   4   4      453.48      446.90     21.05 o 
  -9   4   4      460.20      387.18     24.99 o 
  -8   4   4        7.32       24.87     10.57 o 
  -7   4   4      397.48      349.00     19.89 o 
  -6   4   4     1060.00      935.26     27.71 o 
  -5   4   4     4143.19     3758.07     94.31 o 
  -4   4   4     6036.00     6605.63     76.28 o 
  -3   4   4     1921.63     1650.28     30.17 o 
  -2   4   4    11323.46    12033.44    139.68 o 
  -1   4   4     1905.80     1711.54     29.65 o 
   0   4   4     4781.22     5288.60     69.87 o 
   1   4   4     9730.89     9375.13     77.80 o 
   2   4   4      301.81      286.92     21.88 o 
   3   4   4     1859.68     1801.44     44.63 o 
   4   4   4     1395.51     1388.28     33.46 o 
   5   4   4     4598.22     4434.63     55.14 o 
   6   4   4      249.00      245.54     12.91 o 
   7   4   4        0.43       -2.70      7.77 o 
   8   4   4     2476.23     2625.52     53.91 o 
   9   4   4      450.56      515.38     23.87 o 
  10   4   4      742.40      810.17     27.91 o 
  11   4   4      568.05      583.64     38.04 o 
  12   4   4       19.51       -7.01     17.43 o 
  13   4   4       27.61       25.62     16.22 o 
  14   4   4      101.82      123.83     46.02 o 
  15   4   4      211.63      199.05     67.53 o 
 -18   5   4       75.00       44.87     41.60 o 
 -17   5   4      847.95      918.02     56.90 o 
 -16   5   4       30.09       43.15     18.31 o 
 -15   5   4       11.51        8.55     14.52 o 
 -14   5   4       62.54      127.18     18.40 o 
 -13   5   4     3103.00     3075.73     57.62 o 
 -12   5   4      578.16      580.66     61.78 o 
 -11   5   4     1129.86     1212.38     32.60 o 
 -10   5   4      116.03      157.20     19.36 o 
  -9   5   4      751.84      761.54     29.98 o 
  -8   5   4     2238.07     2281.30     63.82 o 
  -7   5   4     1420.27     1389.83     47.54 o 
  -6   5   4    10657.64    10538.28    152.70 o 
  -5   5   4     5958.29     6266.13     93.21 o 
  -4   5   4     3107.34     3212.17     72.26 o 
  -3   5   4     1426.05     1508.94     36.31 o 
  -2   5   4    26098.37    27338.68    193.77 o 
  -1   5   4     1332.21     1450.94     26.80 o 
   0   5   4     5924.06     5970.67     55.36 o 
   1   5   4     2349.36     2593.89     59.84 o 
   2   5   4    15699.26    15945.40    122.15 o 
   3   5   4      977.71     1041.19     25.17 o 
   4   5   4     1674.70     1739.53     33.62 o 
   5   5   4      224.92      229.73     26.64 o 
   6   5   4      158.53      155.37     14.30 o 
   7   5   4       51.68       61.11     16.95 o 
   8   5   4     4115.36     4095.35     59.93 o 
   9   5   4     2277.86     2190.03     32.54 o 
  10   5   4      502.11      605.27     39.97 o 
  11   5   4      120.04      109.08     17.29 o 
  12   5   4     1270.68     1308.26     56.70 o 
  13   5   4       28.18       28.77     23.15 o 
  14   5   4        1.93       44.79     68.44 o 
 -18   6   4      194.23      228.94     74.56 o 
 -17   6   4      165.43      172.06     32.94 o 
 -16   6   4     2745.70     2830.78     63.91 o 
 -15   6   4       67.99      117.19     19.40 o 
 -14   6   4     1279.85     1271.28     41.80 o 
 -13   6   4       16.25       22.07     15.26 o 
 -12   6   4      637.59      692.51     61.15 o 
 -11   6   4     1265.06     1313.15     33.99 o 
 -10   6   4      521.57      527.16     27.15 o 
  -9   6   4      504.01      520.83     29.68 o 
  -8   6   4      375.68      396.30     25.27 o 
  -7   6   4       92.17       50.90     15.41 o 
  -6   6   4     1663.24     1733.15     36.11 o 
  -5   6   4       20.16       50.64     19.51 o 
  -4   6   4     1195.12     1401.37     32.39 o 
  -3   6   4     4891.13     4663.37     94.74 o 
  -2   6   4    12801.22    13044.86    142.85 o 
  -1   6   4     3624.18     3530.36     37.04 o 
   0   6   4     5601.84     6062.20     61.44 o 
   1   6   4      236.64      290.76     15.89 o 
   2   6   4      204.67      214.13     24.14 o 
   3   6   4      747.87      751.06     21.73 o 
   4   6   4     1027.39     1099.38     27.44 o 
   5   6   4     3918.15     4090.04     51.31 o 
   6   6   4     2085.64     2170.10     51.99 o 
   7   6   4     1783.46     1767.66     68.76 o 
   8   6   4       83.72      107.55     24.30 o 
   9   6   4      329.61      341.86     24.04 o 
  10   6   4        8.97       24.85     20.40 o 
  11   6   4      403.64      469.08     29.62 o 
  12   6   4      748.68      831.29     54.88 o 
  13   6   4      114.54      158.98     74.05 o 
  14   6   4      152.73      288.81     92.25 o 
 -17   7   4     1092.56     1155.50     68.18 o 
 -16   7   4      160.64      147.58     34.64 o 
 -15   7   4      479.45      483.26     48.32 o 
 -14   7   4      742.69      815.24     70.86 o 
 -13   7   4     2170.98     2157.52     89.39 o 
 -12   7   4     1910.96     1852.47     66.70 o 
 -11   7   4     1135.86     1153.12     34.73 o 
 -10   7   4      579.87      611.17     33.55 o 
  -9   7   4     5398.51     5381.19     82.25 o 
  -8   7   4     9267.42     9343.58    113.28 o 
  -7   7   4      118.65       79.61     33.33 o 
  -6   7   4      244.66      314.53     39.80 o 
  -5   7   4      653.87      695.58     53.55 o 
  -4   7   4       14.04       29.15     29.31 o 
  -3   7   4     3309.12     3172.63    106.99 o 
  -2   7   4    16644.46    16885.27    230.45 o 
  -1   7   4     2124.67     2093.36     78.59 o 
   0   7   4      170.19      157.63     19.85 o 
   1   7   4       63.37       59.06     11.74 o 
   2   7   4      809.72      898.51     34.14 o 
   3   7   4       22.01        3.94     17.93 o 
   4   7   4    11982.76    11855.37    137.91 o 
   5   7   4     1711.14     1789.19     52.03 o 
   6   7   4     3048.66     3150.40     65.12 o 
   7   7   4      301.88      341.43     28.69 o 
   8   7   4     3087.31     3060.32    142.40 o 
   9   7   4       10.49       -3.46     17.63 o 
  10   7   4     1624.94     1670.80     46.17 o 
  11   7   4       10.41       34.68     22.14 o 
  12   7   4     3396.90     3192.24    197.99 o 
  13   7   4     2253.09     1973.20    170.05 o 
 -16   8   4      173.41      194.73     25.82 o 
 -15   8   4       57.23       64.31     20.76 o 
 -14   8   4      648.83      629.85     41.74 o 
 -13   8   4     2106.89     2217.42    123.47 o 
 -12   8   4       21.22       15.01     16.46 o 
 -11   8   4     1072.54     1139.71     86.59 o 
 -10   8   4        9.93       -4.45     31.59 o 
  -9   8   4      798.85      977.62     63.30 o 
  -8   8   4     1725.24     1789.93     87.82 o 
  -7   8   4        0.04        2.64     31.64 o 
  -6   8   4      986.95      931.83     66.01 o 
  -5   8   4     1912.49     1874.60     84.54 o 
  -4   8   4       17.42      -28.08     30.90 o 
  -3   8   4     3399.06     3404.10    123.35 o 
  -2   8   4       10.59      -30.67     30.67 o 
  -1   8   4     3935.39     3787.46    108.44 o 
   0   8   4        0.86      -33.28     33.28 o 
   1   8   4      637.43      647.54     61.11 o 
   2   8   4     1171.46     1226.14     80.52 o 
   3   8   4      969.83      956.35     70.80 o 
   4   8   4       79.03        9.63     39.80 o 
   5   8   4      105.42      142.70     26.41 o 
   6   8   4        1.20       30.14     21.03 o 
   7   8   4      773.67      806.95     58.06 o 
   8   8   4      153.81      187.29     47.33 o 
   9   8   4     3395.70     3317.11    193.35 o 
  10   8   4      823.64      902.88     91.31 o 
  11   8   4      202.95      226.13     33.69 o 
  12   8   4      327.60      326.02    112.75 o 
 -14   9   4        9.65       10.23     33.45 o 
 -13   9   4     1539.89     1705.15     72.45 o 
 -12   9   4        0.69      -32.61     38.31 o 
 -11   9   4        5.97       22.22     49.37 o 
 -10   9   4       15.36       -0.55     33.68 o 
  -9   9   4     3777.96     3796.51    123.07 o 
  -8   9   4     1272.10     1206.59     79.46 o 
  -7   9   4     1017.90     1194.57     93.56 o 
  -6   9   4     8568.47     8677.48    173.03 o 
  -5   9   4      758.68      751.34     63.57 o 
  -4   9   4      285.93      295.60     64.01 o 
  -3   9   4       36.23       16.76     38.31 o 
  -2   9   4     6851.30     6681.33    195.45 o 
  -1   9   4      278.61      345.49     52.33 o 
   0   9   4      605.01      739.66     85.19 o 
   1   9   4       30.49       71.51     38.54 o 
   2   9   4    13351.09    12918.77    222.60 o 
   3   9   4      330.82      312.43     53.62 o 
   4   9   4      197.13      240.36     52.25 o 
   5   9   4      110.25      161.64     63.79 o 
   6   9   4      758.85      840.87    141.74 o 
   7   9   4     1139.45     1051.69     83.75 o 
   8   9   4      177.80      187.33     55.76 o 
   9   9   4      158.36      219.04     74.77 o 
  10   9   4      863.20      931.94    153.22 o 
 -12  10   4      224.14      119.48     64.89 o 
 -11  10   4      524.20      615.19     87.26 o 
 -10  10   4       40.72       -8.38     46.76 o 
  -9  10   4      121.71      139.63     43.92 o 
  -8  10   4       41.26       -9.66     25.15 o 
  -7  10   4      359.82      397.57     58.25 o 
  -6  10   4       20.74        1.80     38.17 o 
  -5  10   4      169.90      157.28     46.70 o 
  -4  10   4       23.66       95.66     42.33 o 
  -3  10   4     2257.37     2337.04    108.00 o 
  -2  10   4      271.60      165.39     56.84 o 
  -1  10   4     2379.74     2381.12    130.13 o 
   0  10   4      129.46      171.21     46.89 o 
   1  10   4        1.90      -35.76     35.76 o 
   2  10   4      640.46      534.43     62.92 o 
   3  10   4      999.18     1144.67     86.45 o 
   4  10   4      921.45      903.88     78.74 o 
   5  10   4      238.98      196.52     59.24 o 
   6  10   4      832.64      869.30     89.65 o 
   7  10   4        0.14       17.88     62.93 o 
   8  10   4      626.85      727.73    110.23 o 
   9  10   4     1457.12     1260.60    134.53 o 
 -10  11   4      524.20      422.42     80.04 o 
  -9  11   4      950.35     1037.45     78.26 o 
  -8  11   4     3624.74     3517.50    125.09 o 
  -7  11   4     1958.49     1966.61    131.29 o 
  -6  11   4       88.01       66.72     45.22 o 
  -5  11   4      644.07      721.50     72.47 o 
  -4  11   4      224.24      190.88     51.03 o 
  -3  11   4      774.85      748.25     71.86 o 
  -2  11   4     1665.97     1461.57     95.39 o 
  -1  11   4      295.87      179.08     49.88 o 
   0  11   4      617.69      573.85     67.49 o 
   1  11   4        1.87      -10.24     42.56 o 
   2  11   4      312.04      176.30     52.66 o 
   3  11   4        0.21       10.11     43.02 o 
   4  11   4     3726.10     3812.92    219.90 o 
   5  11   4      214.69      159.96     63.01 o 
   6  11   4      352.25      335.11     80.26 o 
  -7  12   4      587.87      601.68     73.04 o 
  -6  12   4       69.86       92.23     50.80 o 
  -5  12   4      414.31      391.05     65.41 o 
  -4  12   4      403.39      434.47     65.80 o 
  -3  12   4     1071.47     1067.15     90.08 o 
  -2  12   4        8.06       39.58     44.12 o 
  -1  12   4     1002.83      941.72     87.43 o 
   0  12   4       41.27      109.84     50.99 o 
   1  12   4      770.05      578.86     73.87 o 
   2  12   4      243.10      260.55     59.78 o 
   3  12   4      546.28      497.35     72.75 o 
 -20   1   5      606.78      549.52     66.20 o 
 -19   1   5        0.60       12.91     37.65 o 
 -18   1   5     3362.48     3423.35     67.02 o 
 -17   1   5     1097.09     1007.02     35.63 o 
 -16   1   5     1095.35     1017.21    114.51 o 
 -15   1   5       63.01       59.19     21.14 o 
 -14   1   5       12.09        6.96     11.99 o 
 -13   1   5     2647.47     2653.32     98.94 o 
 -12   1   5       14.75        8.96      9.36 o 
 -11   1   5    10041.37     9850.88    181.52 o 
 -10   1   5     7898.04     7543.76     77.39 o 
  -9   1   5        7.46        6.43     16.73 o 
  -8   1   5     2113.43     2253.22     44.11 o 
  -7   1   5     5608.19     5036.52     54.32 o 
  -6   1   5       65.37       81.61     12.30 o 
  -5   1   5    22082.81    22261.78    157.71 o 
  -4   1   5     5373.51     5531.17    154.92 o 
  -3   1   5    21069.76    21099.01    143.60 o 
  -2   1   5      741.16      724.85     16.89 o 
  -1   1   5      464.34      474.45     20.15 o 
   0   1   5     7230.50     7346.55     74.72 o 
   1   1   5    10069.69     9584.86     94.51 o 
   2   1   5       40.25       24.59      8.57 o 
   3   1   5     6262.37     5834.72     44.33 o 
   4   1   5     2836.23     2672.77     38.01 o 
   5   1   5     3878.93     3913.33     64.24 o 
   6   1   5      564.97      580.22     26.95 o 
   7   1   5     4367.45     4330.29     40.85 o 
   8   1   5      269.35      288.33     12.08 o 
   9   1   5     1919.45     1910.39     27.81 o 
  10   1   5       56.14       28.76     14.23 o 
  11   1   5      341.96      333.94     25.69 o 
  12   1   5     1451.54     1530.14     75.53 o 
  13   1   5      204.25      165.06     22.25 o 
  14   1   5     2477.07     2504.35     64.53 o 
  15   1   5      709.93      813.84     55.75 o 
 -20   2   5       92.46       73.91     18.82 o 
 -19   2   5       49.12       29.58     17.40 o 
 -18   2   5      768.84      746.43     79.91 o 
 -17   2   5      326.43      359.93     26.17 o 
 -16   2   5       28.34       16.55     14.28 o 
 -15   2   5      514.45      461.81     31.28 o 
 -14   2   5      121.73      124.63     16.51 o 
 -13   2   5       15.81        5.81     12.50 o 
 -12   2   5     3148.87     3117.59     77.60 o 
 -11   2   5     1294.36     1234.46     27.18 o 
 -10   2   5    11226.46    11291.06    119.93 o 
  -9   2   5      562.80      592.79     31.85 o 
  -8   2   5      963.17      949.13     40.13 o 
  -7   2   5      130.19      135.95      9.44 o 
  -6   2   5     1104.44     1118.73     23.11 o 
  -5   2   5     3418.46     3485.26     77.72 o 
  -4   2   5     1710.45     1705.19     31.56 o 
  -3   2   5     4488.99     4521.69     47.44 o 
  -2   2   5     1628.82     1663.24     22.28 o 
  -1   2   5      374.09      364.59     14.13 o 
   0   2   5     2164.58     2234.81     48.03 o 
   1   2   5     5224.27     5320.51     94.53 o 
   2   2   5       69.92       66.46     16.98 o 
   3   2   5     2904.87     3035.73     43.40 o 
   4   2   5      186.82      168.47      9.03 o 
   5   2   5      244.24      236.00     12.47 o 
   6   2   5      333.13      332.60     13.70 o 
   7   2   5     2076.72     2142.17     27.41 o 
   8   2   5     2616.72     2580.26     31.31 o 
   9   2   5       28.85       32.36     13.70 o 
  10   2   5        0.63        8.58     18.24 o 
  11   2   5     1522.23     1473.17     44.73 o 
  12   2   5       38.91        7.07     21.53 o 
  13   2   5       37.15       10.87     15.62 o 
  14   2   5      847.32      818.33     41.23 o 
  15   2   5      691.87      678.55     40.97 o 
 -20   3   5      305.21      304.22     49.35 o 
 -19   3   5      586.60      621.37     35.14 o 
 -18   3   5     1101.58     1130.77     68.67 o 
 -17   3   5       46.18       57.66     20.46 o 
 -16   3   5      652.13      665.83     31.42 o 
 -15   3   5     8661.40     8527.52    112.33 o 
 -14   3   5     1079.95     1110.60     48.53 o 
 -13   3   5    12559.03    12330.36    129.34 o 
 -12   3   5      134.76      123.44     15.14 o 
 -11   3   5     2153.20     2056.48     36.96 o 
 -10   3   5        1.70       -3.61      8.96 o 
  -9   3   5      965.24      977.53     23.66 o 
  -8   3   5     8825.32     8696.84     84.38 o 
  -7   3   5    23599.79    23209.78    364.31 o 
  -6   3   5      145.02      141.60     13.06 o 
  -5   3   5     2220.24     2131.48     41.67 o 
  -4   3   5     7228.48     7391.55     73.43 o 
  -3   3   5      298.36      277.41     13.61 o 
  -2   3   5      914.17      972.94     19.11 o 
  -1   3   5     5760.29     5654.30     95.21 o 
   0   3   5      374.75      386.12     13.86 o 
   1   3   5     3777.02     3564.94     47.29 o 
   2   3   5     4398.79     4630.17     54.54 o 
   3   3   5     3298.29     3071.77     77.24 o 
   4   3   5        3.41       23.67      8.73 o 
   5   3   5      617.50      613.53     20.16 o 
   6   3   5     1183.85     1120.79     30.61 o 
   7   3   5     3425.36     3329.22     55.97 o 
   8   3   5     1459.73     1491.82     24.00 o 
   9   3   5        0.28       -8.85      8.85 o 
  10   3   5      712.10      738.98     40.21 o 
  11   3   5     5943.36     5981.90     88.03 o 
  12   3   5     3445.91     3452.70     71.67 o 
  13   3   5      491.59      490.48     33.71 o 
  14   3   5        5.66       23.93     16.80 o 
  15   3   5       28.64       26.98     18.86 o 
 -19   4   5      439.00      467.77     69.55 o 
 -18   4   5      143.43      184.50     55.69 o 
 -17   4   5      165.36      163.44     21.72 o 
 -16   4   5      814.81      784.31     36.90 o 
 -15   4   5     3995.69     3915.12     94.73 o 
 -14   4   5       60.63       53.29     13.96 o 
 -13   4   5     3063.04     3067.05     75.38 o 
 -12   4   5      509.35      513.42     26.37 o 
 -11   4   5     1241.55     1322.06     46.40 o 
 -10   4   5     1206.45     1124.88     47.41 o 
  -9   4   5       61.41       12.68      9.51 o 
  -8   4   5    26101.04    25772.94    177.85 o 
  -7   4   5        2.69       16.45     10.64 o 
  -6   4   5     5950.15     5808.04    127.71 o 
  -5   4   5      785.71      721.24     28.11 o 
  -4   4   5     2400.70     2431.64     38.36 o 
  -3   4   5     3718.54     3689.70     77.71 o 
  -2   4   5      594.77      620.71     16.35 o 
  -1   4   5     1318.17     1307.96     26.42 o 
   0   4   5    22248.85    22046.55    174.00 o 
   1   4   5     4774.90     4657.25     50.48 o 
   2   4   5     2937.82     2807.83     39.41 o 
   3   4   5      634.72      703.04     25.83 o 
   4   4   5     3193.93     3148.35     51.59 o 
   5   4   5      594.44      578.87     26.38 o 
   6   4   5       29.73       32.86     17.62 o 
   7   4   5      185.16      199.07     13.61 o 
   8   4   5     1130.58     1065.23     24.04 o 
   9   4   5      136.63      141.57     14.12 o 
  10   4   5      255.51      301.75     18.25 o 
  11   4   5       23.30       17.38     19.02 o 
  12   4   5     1253.00     1214.53     40.99 o 
  13   4   5       94.70      171.79     64.16 o 
  14   4   5      441.84      524.35     60.10 o 
 -19   5   5       11.46       12.34     18.45 o 
 -18   5   5     1936.76     2044.61    130.23 o 
 -17   5   5     1274.49     1354.99     55.64 o 
 -16   5   5       53.90       70.01     17.81 o 
 -15   5   5      191.08      247.51     23.69 o 
 -14   5   5     1992.28     2084.45     48.36 o 
 -13   5   5     2993.64     3162.94     58.04 o 
 -12   5   5      366.80      344.78     24.22 o 
 -11   5   5     2237.52     2303.58     40.62 o 
 -10   5   5     3997.78     4003.93     61.85 o 
  -9   5   5       49.35       36.07     12.11 o 
  -8   5   5      239.93      253.80     20.05 o 
  -7   5   5       13.01       28.48     15.62 o 
  -6   5   5      402.72      414.05     25.28 o 
  -5   5   5     2582.69     2318.69     32.66 o 
  -4   5   5        0.35       16.34     17.14 o 
  -3   5   5    68158.98    68806.41    511.00 o 
  -2   5   5      153.01      149.87     12.38 o 
  -1   5   5     7212.60     7504.51     66.81 o 
   0   5   5     2188.73     2125.51     29.39 o 
   1   5   5      482.96      372.31     16.57 o 
   2   5   5     1862.16     1812.55     30.03 o 
   3   5   5      332.66      314.06     15.45 o 
   4   5   5      282.76      269.56     36.88 o 
   5   5   5      336.91      328.24     24.82 o 
   6   5   5     1548.69     1533.56     60.24 o 
   7   5   5       93.80      105.02     14.34 o 
   8   5   5        3.07       -9.60      9.60 o 
   9   5   5     1668.40     1674.54     44.96 o 
  10   5   5      698.24      722.98     24.62 o 
  11   5   5       98.00      114.15     23.50 o 
  12   5   5      779.61      860.08     35.26 o 
  13   5   5     1636.77     1704.30     49.70 o 
  14   5   5      580.97      538.30     76.78 o 
 -18   6   5     1464.10     1540.26     53.28 o 
 -17   6   5      250.87      258.29     27.08 o 
 -16   6   5       59.47       57.51     24.49 o 
 -15   6   5      909.38     1007.76     38.91 o 
 -14   6   5     1359.16     1487.72     53.48 o 
 -13   6   5      382.03      353.02     45.69 o 
 -12   6   5     5689.52     5729.81     99.99 o 
 -11   6   5      176.24      198.86     17.95 o 
 -10   6   5     7411.17     7367.95     79.69 o 
  -9   6   5      637.71      726.97     38.00 o 
  -8   6   5      321.66      342.72     24.24 o 
  -7   6   5        2.37      -13.53     13.53 o 
  -6   6   5       88.50       99.82     17.29 o 
  -5   6   5     2759.86     2810.02     91.51 o 
  -4   6   5     2159.62     2052.96     54.67 o 
  -3   6   5     1413.00     1315.44     44.58 o 
  -2   6   5      272.91      269.97     17.66 o 
  -1   6   5      299.92      307.76     16.60 o 
   0   6   5      676.95      644.62     20.27 o 
   1   6   5       11.45       28.32     13.01 o 
   2   6   5     1451.58     1526.25     27.19 o 
   3   6   5     2155.53     2311.82     34.51 o 
   4   6   5     3500.44     3639.94     54.03 o 
   5   6   5     1288.01     1324.07     37.97 o 
   6   6   5     1529.71     1502.12     37.48 o 
   7   6   5     9332.44     9404.03    107.94 o 
   8   6   5     2597.51     2611.18    145.48 o 
   9   6   5      297.76      251.79     25.19 o 
  10   6   5      491.78      504.56     29.84 o 
  11   6   5     3293.21     3280.92    119.85 o 
  12   6   5       23.91       19.55     60.75 o 
  13   6   5        5.51       14.14     70.45 o 
 -17   7   5       11.83        7.45     17.58 o 
 -16   7   5      121.55       95.63     21.57 o 
 -15   7   5     1979.41     1976.72     52.10 o 
 -14   7   5      254.69      217.28     27.57 o 
 -13   7   5     1153.83     1137.89     42.39 o 
 -12   7   5      193.47      179.72     28.87 o 
 -11   7   5      134.58      123.04     18.32 o 
 -10   7   5      857.80      735.69     46.97 o 
  -9   7   5      427.50      378.95     31.67 o 
  -8   7   5     1161.82     1192.36     41.52 o 
  -7   7   5      615.02      552.05     50.22 o 
  -6   7   5      617.49      702.07     54.23 o 
  -5   7   5     1774.81     1957.37     81.45 o 
  -4   7   5      211.65      181.79     37.14 o 
  -3   7   5      668.64      668.14     24.26 o 
  -2   7   5       67.31       54.49     34.21 o 
  -1   7   5     1729.98     1906.77     52.03 o 
   0   7   5     1834.45     1808.97     37.88 o 
   1   7   5      141.38      205.11     28.65 o 
   2   7   5     2945.72     2880.46     52.90 o 
   3   7   5       63.13      101.05     21.62 o 
   4   7   5     2005.46     1965.59     75.78 o 
   5   7   5      154.40      138.80     20.51 o 
   6   7   5       31.16        1.02     32.08 o 
   7   7   5      413.73      432.31     36.54 o 
   8   7   5      819.26      861.00     44.86 o 
   9   7   5      270.63      252.81     30.72 o 
  10   7   5     2206.63     2201.27     53.28 o 
  11   7   5     1399.20     1510.76     84.57 o 
  12   7   5     2612.63     2619.62    192.34 o 
 -16   8   5       87.45      110.64     24.01 o 
 -15   8   5     1156.40     1224.64    122.26 o 
 -14   8   5      685.75      715.23     54.04 o 
 -13   8   5        8.70       -2.70     23.36 o 
 -12   8   5     2067.72     2017.67     71.10 o 
 -11   8   5     1162.12     1266.37     52.57 o 
 -10   8   5      461.61      471.36     49.36 o 
  -9   8   5     1081.53     1025.80     67.04 o 
  -8   8   5     3735.50     3646.08    105.96 o 
  -7   8   5      737.02      658.32     62.30 o 
  -6   8   5       93.04       47.16     33.80 o 
  -5   8   5      869.06      776.04     62.07 o 
  -4   8   5     3584.25     3629.48    107.21 o 
  -3   8   5      820.14      932.88     67.62 o 
  -2   8   5      320.56      340.97     48.86 o 
  -1   8   5      597.93      513.14     55.44 o 
   0   8   5     3009.46     3028.46    101.63 o 
   1   8   5      555.43      492.18     56.05 o 
   2   8   5     1909.88     1678.31     90.77 o 
   3   8   5     1542.94     1556.82     99.91 o 
   4   8   5     4457.92     4516.00     82.02 o 
   5   8   5     3662.69     3816.55    123.34 o 
   6   8   5        4.62        5.83     32.71 o 
   7   8   5       50.05       53.93     20.29 o 
   8   8   5     2155.38     2113.08     65.34 o 
   9   8   5      104.79      112.67     24.87 o 
  10   8   5      256.88      216.79     48.43 o 
  11   8   5     1792.63     1685.87    126.03 o 
 -15   9   5       16.19       20.34     38.95 o 
 -14   9   5      188.82      145.61     35.35 o 
 -13   9   5      165.24      161.84     32.29 o 
 -12   9   5       88.12       83.72     31.62 o 
 -11   9   5        0.15       37.01     57.81 o 
 -10   9   5        5.08       41.25     35.73 o 
  -9   9   5      361.49      383.86     50.59 o 
  -8   9   5      242.00      252.48     48.60 o 
  -7   9   5      597.08      557.80     68.06 o 
  -6   9   5     1435.95     1362.81     83.58 o 
  -5   9   5       64.09      106.27     39.91 o 
  -4   9   5        7.44      -38.62     38.62 o 
  -3   9   5      138.12      146.62     43.24 o 
  -2   9   5       46.94       75.92     39.82 o 
  -1   9   5       20.51      -19.95     36.40 o 
   0   9   5     2498.52     2271.02    171.31 o 
   1   9   5      287.94      292.25     52.03 o 
   2   9   5      851.38      924.05     75.78 o 
   3   9   5      131.71      108.16     48.70 o 
   4   9   5       26.12       45.81     45.69 o 
   5   9   5        3.22      -23.90     42.09 o 
   6   9   5       52.30       82.98     50.67 o 
   7   9   5      194.71      200.08     72.47 o 
   8   9   5      408.51      498.03     92.17 o 
   9   9   5       31.74       38.05     73.37 o 
  10   9   5      190.56      264.97     82.36 o 
 -13  10   5      417.58      495.49    110.04 o 
 -12  10   5        1.09        5.44    113.95 o 
 -11  10   5      309.01      368.26     76.54 o 
 -10  10   5      900.11      909.06     96.46 o 
  -9  10   5        8.94        4.01     37.03 o 
  -8  10   5     4662.03     4414.12    150.90 o 
  -7  10   5      432.58      471.49     82.54 o 
  -6  10   5     1216.60     1410.45     89.55 o 
  -5  10   5       56.98      -39.87     39.87 o 
  -4  10   5      634.23      645.40     66.54 o 
  -3  10   5        0.45       55.42     39.39 o 
  -2  10   5      126.24      133.84     45.18 o 
  -1  10   5      222.09      125.33     45.79 o 
   0  10   5     3594.33     3706.63    122.63 o 
   1  10   5     1529.71     1423.21     92.22 o 
   2  10   5      179.62      167.76     50.23 o 
   3  10   5        1.46       26.05     44.86 o 
   4  10   5     5058.09     4577.91    499.04 o 
   5  10   5      315.91      432.11     71.92 o 
   6  10   5      165.55      129.06     71.37 o 
   7  10   5     1128.64     1145.16    173.72 o 
   8  10   5      283.02      326.17     87.81 o 
 -10  11   5      488.59      597.12     88.83 o 
  -9  11   5      101.82       41.98     41.51 o 
  -8  11   5        3.65        8.15     43.42 o 
  -7  11   5     1211.46     1101.55     85.49 o 
  -6  11   5      419.03      352.83     58.10 o 
  -5  11   5      606.54      636.79     73.04 o 
  -4  11   5      234.81      242.64     53.01 o 
  -3  11   5       69.44       99.59     49.21 o 
  -2  11   5      318.35      295.76     56.70 o 
  -1  11   5      212.78      239.88     53.89 o 
   0  11   5        0.51      -16.36     40.70 o 
   1  11   5        2.04      -46.25     46.25 o 
   2  11   5      104.24       64.74     47.39 o 
   3  11   5        0.09       30.01     52.65 o 
   4  11   5      133.63      145.68     57.39 o 
   5  11   5       29.78      -24.96     58.21 o 
   6  11   5      485.01      563.03     82.42 o 
  -7  12   5      151.56      176.63     55.08 o 
  -6  12   5      118.52      120.56     53.84 o 
  -5  12   5      243.84      317.10     62.73 o 
  -4  12   5     1163.07     1145.53     90.97 o 
  -3  12   5       77.53       90.34     52.16 o 
  -2  12   5      119.03      192.71     56.49 o 
  -1  12   5        0.37        4.87     46.79 o 
   0  12   5      391.36      259.40     95.31 o 
   1  12   5       13.02        6.99     49.74 o 
   2  12   5      261.48      189.43     72.09 o 
 -20   0   6     2417.89     2384.57     84.16 o 
 -19   0   6     3552.74     3573.82    133.79 o 
 -18   0   6      437.62      377.67     37.64 o 
 -17   0   6     1531.21     1398.00     57.28 o 
 -16   0   6     6868.14     6941.97    268.13 o 
 -15   0   6      701.72      702.42     77.69 o 
 -14   0   6       33.47       -1.58     16.97 o 
 -13   0   6     6952.24     6831.63    213.64 o 
 -12   0   6     6649.13     6399.73     90.21 o 
 -11   0   6     8646.69     8254.74    135.95 o 
 -10   0   6       64.34       26.44     21.58 o 
  -9   0   6     4828.99     4520.43     82.81 o 
  -8   0   6     1224.08      977.49     71.21 o 
  -7   0   6      269.36      318.54     39.38 o 
  -6   0   6    16276.51    15345.81   1309.90 o 
  -5   0   6    36424.53    36214.79    404.18 o 
  -4   0   6    35949.78    36756.08    476.91 o 
  -3   0   6      260.35      286.72     20.41 o 
  -2   0   6    43186.50    44114.36    666.53 o 
  -1   0   6    24657.70    24100.72    193.14 o 
   0   0   6    24219.45    25084.79    302.88 o 
   1   0   6        1.64      -19.42     19.42 o 
   2   0   6      649.30      584.36     28.76 o 
   3   0   6     5437.17     5505.09     59.66 o 
   4   0   6     1574.52     1614.35     66.34 o 
   5   0   6    14292.98    13725.60    223.35 o 
   6   0   6     7999.89     8251.30     91.53 o 
   7   0   6     2038.01     2094.67     36.60 o 
   8   0   6      598.57      607.83    124.08 o 
   9   0   6     2444.49     2412.69    289.17 o 
  10   0   6       11.06       -9.88     26.44 o 
  11   0   6      270.15      302.08     36.74 o 
  12   0   6     3868.25     4042.42    111.02 o 
  13   0   6      487.50      520.95     49.36 o 
  14   0   6      438.00      419.34     45.92 o 
  15   0   6      364.14      350.73     56.11 o 
 -20   1   6     1206.63     1232.21     83.16 o 
 -19   1   6        3.34        0.24     15.10 o 
 -18   1   6      410.42      418.97     57.91 o 
 -17   1   6      983.98     1055.99     37.09 o 
 -16   1   6     1085.16     1008.33     34.62 o 
 -15   1   6     2032.65     2025.03    116.80 o 
 -14   1   6      245.67      241.77     25.23 o 
 -13   1   6      961.87      934.35     39.11 o 
 -12   1   6    10631.54    10405.79    102.77 o 
 -11   1   6     1995.21     1953.43     57.02 o 
 -10   1   6     5754.56     5719.08     63.64 o 
  -9   1   6      131.40      115.76     15.03 o 
  -8   1   6      938.48     1032.01     21.25 o 
  -7   1   6     2373.12     2364.47     31.62 o 
  -6   1   6     1723.30     1613.73     22.71 o 
  -5   1   6     7832.45     7710.03     76.78 o 
  -4   1   6     3381.17     3306.08     50.30 o 
  -3   1   6       43.13       38.10      6.40 o 
  -2   1   6     1545.46     1502.99     22.76 o 
  -1   1   6     7255.00     7229.90    155.15 o 
   0   1   6     1596.19     1531.99     25.16 o 
   1   1   6     1548.13     1582.12     32.24 o 
   2   1   6      171.59      183.97     17.29 o 
   3   1   6     1717.24     1688.28     41.04 o 
   4   1   6     1616.16     1582.35     39.30 o 
   5   1   6     6786.24     6680.20     51.88 o 
   6   1   6     3524.59     3470.97     37.09 o 
   7   1   6     3758.75     3690.52     46.00 o 
   8   1   6      739.57      737.57     59.21 o 
   9   1   6     1492.27     1556.68     43.01 o 
  10   1   6     1126.54     1114.24     49.73 o 
  11   1   6       25.19       50.94     18.07 o 
  12   1   6      658.15      677.35     37.44 o 
  13   1   6     1919.00     1956.20     83.78 o 
  14   1   6      489.12      520.92     41.03 o 
  15   1   6     2300.04     2431.15     67.38 o 
 -20   2   6       84.80       92.03     34.41 o 
 -19   2   6      423.21      453.77     76.92 o 
 -18   2   6      902.07      936.74     36.70 o 
 -17   2   6     4741.72     4617.99    141.17 o 
 -16   2   6     1074.85     1112.60     36.69 o 
 -15   2   6     7244.16     7055.07     97.66 o 
 -14   2   6     1163.44     1123.77     34.73 o 
 -13   2   6     1381.37     1416.81     82.05 o 
 -12   2   6      580.61      603.22     23.56 o 
 -11   2   6      691.61      715.04     24.21 o 
 -10   2   6     6038.47     5983.98     73.47 o 
  -9   2   6    16448.95    15931.38    131.32 o 
  -8   2   6     1628.75     1809.46     34.36 o 
  -7   2   6     4716.03     4744.03     46.86 o 
  -6   2   6      195.83      267.85     12.73 o 
  -5   2   6     4807.75     4477.07     77.46 o 
  -4   2   6        0.21        9.81     11.73 o 
  -3   2   6      205.20      214.83     15.76 o 
  -2   2   6     1467.68     1548.58     39.95 o 
  -1   2   6     5713.12     5464.32     61.11 o 
   0   2   6      235.51      313.82     21.96 o 
   1   2   6     3006.39     2969.55     44.39 o 
   2   2   6     5050.87     4955.36     68.15 o 
   3   2   6    13800.71    13502.25    123.28 o 
   4   2   6      485.30      495.01     15.60 o 
   5   2   6     1123.97     1092.80     30.71 o 
   6   2   6    12557.18    12541.25    137.38 o 
   7   2   6      260.00      250.17     11.19 o 
   8   2   6     3153.18     3304.24     77.83 o 
   9   2   6      718.48      803.04     45.09 o 
  10   2   6    16642.03    16500.12    231.95 o 
  11   2   6     1016.66      945.38     38.12 o 
  12   2   6       11.99        8.65     14.87 o 
  13   2   6      324.62      340.16     28.35 o 
  14   2   6     1007.35     1017.17     42.75 o 
 -20   3   6      113.59      142.97     26.83 o 
 -19   3   6      121.38      164.80     30.08 o 
 -18   3   6       60.36       91.04     22.29 o 
 -17   3   6       88.16       93.57     31.72 o 
 -16   3   6        5.63       -0.22     25.38 o 
 -15   3   6     1657.74     1582.80     88.01 o 
 -14   3   6     2183.19     2263.01    101.56 o 
 -13   3   6      418.81      420.53     25.23 o 
 -12   3   6     1609.42     1586.34     36.56 o 
 -11   3   6      609.09      614.58     21.48 o 
 -10   3   6      711.84      665.54     26.78 o 
  -9   3   6      430.12      429.70     16.69 o 
  -8   3   6    13616.37    13928.99    155.13 o 
  -7   3   6     2256.80     2239.27     47.93 o 
  -6   3   6     3198.40     3273.81     49.17 o 
  -5   3   6     1020.20      961.68     25.21 o 
  -4   3   6     3496.58     3454.85     40.87 o 
  -3   3   6      226.51      233.80     17.38 o 
  -2   3   6     3572.47     3611.51     67.13 o 
  -1   3   6     1111.26     1089.98     48.40 o 
   0   3   6     2466.52     2556.67     35.01 o 
   1   3   6      324.58      352.81     24.39 o 
   2   3   6     1962.49     1906.27     59.42 o 
   3   3   6     9440.93     9354.77     89.52 o 
   4   3   6      825.78      878.34     24.43 o 
   5   3   6      130.51      101.85     12.79 o 
   6   3   6      555.72      577.68     21.42 o 
   7   3   6        1.43       -5.86      6.07 o 
   8   3   6      907.92      862.03     23.78 o 
   9   3   6       43.13       45.87     15.51 o 
  10   3   6      871.18      847.73     35.25 o 
  11   3   6       41.04       56.94     29.37 o 
  12   3   6      128.38      151.67     25.54 o 
  13   3   6       91.01       82.28     35.91 o 
  14   3   6       25.90       41.43     17.54 o 
 -19   4   6     2112.40     2246.70     98.62 o 
 -18   4   6       25.71       53.54     27.06 o 
 -17   4   6      412.31      439.02     29.85 o 
 -16   4   6     2410.65     2402.22     85.61 o 
 -15   4   6      966.17      877.33     34.68 o 
 -14   4   6      731.80      751.12     30.13 o 
 -13   4   6     4164.26     4101.83     65.05 o 
 -12   4   6      739.36      739.35     27.09 o 
 -11   4   6      614.77      634.06     23.60 o 
 -10   4   6      137.98      147.04     13.76 o 
  -9   4   6     8849.72     8852.67    203.92 o 
  -8   4   6     2833.18     2910.29     60.46 o 
  -7   4   6      118.14      108.49     13.74 o 
  -6   4   6     1453.46     1544.11     42.79 o 
  -5   4   6     8487.01     8245.78     96.67 o 
  -4   4   6      601.39      690.74     18.18 o 
  -3   4   6        3.60        0.53      6.68 o 
  -2   4   6     5946.30     5868.84     69.19 o 
  -1   4   6     2306.15     2034.74     31.28 o 
   0   4   6     8951.06     9036.20     82.50 o 
   1   4   6       37.88       15.71      8.27 o 
   2   4   6     1105.78     1142.70     46.18 o 
   3   4   6     4720.97     4724.83     70.36 o 
   4   4   6       71.12       78.79     19.94 o 
   5   4   6      355.88      410.81     20.58 o 
   6   4   6     4412.65     4519.96     61.98 o 
   7   4   6     1045.07     1062.58     33.94 o 
   8   4   6      354.81      365.90     24.21 o 
   9   4   6     1987.91     2101.02     63.21 o 
  10   4   6     4836.22     4610.34     75.35 o 
  11   4   6        3.36      -10.77     14.46 o 
  12   4   6      676.92      656.59     35.29 o 
  13   4   6       98.97       75.24     25.28 o 
  14   4   6      110.51      109.17     22.08 o 
 -19   5   6      584.66      542.44     35.34 o 
 -18   5   6       10.60        3.73     16.93 o 
 -17   5   6       53.74       73.68     26.52 o 
 -16   5   6     2241.95     2215.77     75.42 o 
 -15   5   6     2056.92     2006.46     51.49 o 
 -14   5   6       68.81       65.69     16.17 o 
 -13   5   6     1031.11      980.23     34.40 o 
 -12   5   6      838.50      922.58     31.77 o 
 -11   5   6     1351.59     1357.37     32.26 o 
 -10   5   6      897.76      939.60     27.23 o 
  -9   5   6        3.04       17.99     15.52 o 
  -8   5   6     3197.64     2994.27     64.98 o 
  -7   5   6      513.58      534.68     24.50 o 
  -6   5   6      574.60      545.26     17.64 o 
  -5   5   6     1617.30     1717.93     61.44 o 
  -4   5   6     2258.12     2261.79     41.50 o 
  -3   5   6      698.16      686.84     37.24 o 
  -2   5   6     1338.40     1330.71     23.68 o 
  -1   5   6      648.91      567.48     16.99 o 
   0   5   6      136.57      134.36     22.20 o 
   1   5   6       52.54       49.59      9.33 o 
   2   5   6     3036.69     2866.74     43.17 o 
   3   5   6     1188.40     1192.90     27.88 o 
   4   5   6     1546.15     1697.41     62.17 o 
   5   5   6      464.94      486.26     27.77 o 
   6   5   6      187.93      195.67     16.90 o 
   7   5   6      318.21      284.33     20.98 o 
   8   5   6      373.06      348.34     19.01 o 
   9   5   6      487.26      511.46     23.16 o 
  10   5   6      990.74     1087.13     72.25 o 
  11   5   6      495.21      547.10     31.68 o 
  12   5   6        8.44       14.71     33.60 o 
  13   5   6      277.90      191.13     34.57 o 
 -18   6   6      221.79      274.71     54.78 o 
 -17   6   6      727.46      726.27     87.26 o 
 -16   6   6      634.37      652.43    107.15 o 
 -15   6   6      105.30       82.35     30.60 o 
 -14   6   6       21.23       40.68     17.13 o 
 -13   6   6     2448.14     2567.35     91.78 o 
 -12   6   6      241.37      236.40     23.94 o 
 -11   6   6     2787.83     2781.23     55.48 o 
 -10   6   6      388.76      424.04     22.79 o 
  -9   6   6     1572.89     1660.17    102.56 o 
  -8   6   6        8.22        8.18     13.98 o 
  -7   6   6       20.42       13.28     11.66 o 
  -6   6   6     2262.88     2272.45     43.33 o 
  -5   6   6     3192.37     3193.71     74.01 o 
  -4   6   6     4409.46     4429.82     60.61 o 
  -3   6   6      128.63      120.93     15.45 o 
  -2   6   6     1316.39     1358.08     32.01 o 
  -1   6   6     2470.70     2462.49     41.39 o 
   0   6   6      297.78      326.24     23.07 o 
   1   6   6      300.31      351.52     18.45 o 
   2   6   6     1777.50     1771.85     39.92 o 
   3   6   6      151.47      157.13     12.88 o 
   4   6   6       40.00       50.22     20.98 o 
   5   6   6     1424.28     1543.51     34.91 o 
   6   6   6      967.90     1036.77     40.51 o 
   7   6   6     2381.40     2347.41     64.23 o 
   8   6   6      777.58      748.10     58.66 o 
   9   6   6      102.85      134.72     19.11 o 
  10   6   6      518.45      511.35     43.62 o 
  11   6   6      381.15      434.10     57.65 o 
  12   6   6      951.52      940.90     55.09 o 
 -17   7   6       26.72       20.74     18.12 o 
 -16   7   6      738.67      835.37     42.97 o 
 -15   7   6        1.67       -0.22     16.82 o 
 -14   7   6     1612.98     1657.48     85.34 o 
 -13   7   6      132.23      115.31     29.26 o 
 -12   7   6     4704.20     4894.38     75.78 o 
 -11   7   6      397.32      357.22     24.82 o 
 -10   7   6     1215.30     1175.93     41.45 o 
  -9   7   6     2238.74     2138.00     51.68 o 
  -8   7   6     1351.07     1325.68     44.57 o 
  -7   7   6      101.23      108.25     34.94 o 
  -6   7   6      220.24      234.97     39.70 o 
  -5   7   6      939.13      917.88     60.63 o 
  -4   7   6     9630.55     9702.53    164.33 o 
  -3   7   6       18.50       18.82     11.93 o 
  -2   7   6     9125.79     9081.46    106.35 o 
  -1   7   6     2360.65     2470.37     44.65 o 
   0   7   6     1326.78     1305.04     34.10 o 
   1   7   6      379.51      388.03     22.79 o 
   2   7   6     1442.09     1493.53     41.84 o 
   3   7   6      334.78      340.52     50.43 o 
   4   7   6     1497.51     1514.11     54.14 o 
   5   7   6      647.33      656.69     63.35 o 
   6   7   6     1148.69     1109.97     43.38 o 
   7   7   6     6000.31     5755.00    105.42 o 
   8   7   6      958.25      995.44     73.35 o 
   9   7   6     2833.47     2866.43     60.07 o 
  10   7   6       60.16       86.03     25.47 o 
  11   7   6       21.73       33.06     23.85 o 
 -16   8   6        0.21       -2.28     17.64 o 
 -15   8   6     1682.58     1820.17     96.40 o 
 -14   8   6      511.94      519.19     70.08 o 
 -13   8   6       98.24      101.47     28.81 o 
 -12   8   6     1057.98     1019.77     62.46 o 
 -11   8   6      184.85      182.28     39.09 o 
 -10   8   6      965.90     1015.25     64.55 o 
  -9   8   6     3314.93     3448.89    187.16 o 
  -8   8   6      579.29      585.52     57.22 o 
  -7   8   6     1052.12     1216.09     74.20 o 
  -6   8   6      497.73      452.24     59.99 o 
  -5   8   6       35.11       84.34     37.63 o 
  -4   8   6     1237.11     1187.11     73.64 o 
  -3   8   6       77.78      101.90     40.47 o 
  -2   8   6     2123.09     2102.84     93.61 o 
  -1   8   6      326.77      205.84     47.90 o 
   0   8   6      705.71      699.55     63.46 o 
   1   8   6       38.65       -0.95     33.77 o 
   2   8   6      654.17      692.72     73.00 o 
   3   8   6     1069.16      929.32     82.11 o 
   4   8   6      756.28      779.55     51.71 o 
   5   8   6      109.35      123.26     20.21 o 
   6   8   6      499.60      527.84     35.26 o 
   7   8   6     1382.71     1444.13     53.77 o 
   8   8   6      713.80      806.09     87.68 o 
   9   8   6      269.49      324.78     35.21 o 
  10   8   6     2670.45     2662.53    105.90 o 
 -15   9   6     2258.59     2296.19     62.30 o 
 -14   9   6      808.67      921.66     56.24 o 
 -13   9   6      183.05      232.50     52.02 o 
 -12   9   6       28.73       63.38     64.79 o 
 -11   9   6     2647.09     2913.39    139.69 o 
 -10   9   6      239.09      304.17     47.03 o 
  -9   9   6       30.09       46.50     35.08 o 
  -8   9   6     5895.06     5823.09    140.35 o 
  -7   9   6     1076.21     1193.14     89.90 o 
  -6   9   6      590.54      583.79     87.07 o 
  -5   9   6     2823.95     2748.03    100.32 o 
  -4   9   6     7779.83     7249.14    216.81 o 
  -3   9   6        0.42       24.96     36.03 o 
  -2   9   6     9614.07     8995.58    249.81 o 
  -1   9   6     2303.26     2237.43    102.11 o 
   0   9   6      769.99      783.17     69.32 o 
   1   9   6       44.17        3.51     38.74 o 
   2   9   6     6218.72     6021.46    173.89 o 
   3   9   6     6937.11     6628.18    202.71 o 
   4   9   6       11.18       22.66     45.31 o 
   5   9   6     1437.72     1391.89    106.19 o 
   6   9   6        5.01       30.18     58.81 o 
   7   9   6      297.28      254.89     76.65 o 
   8   9   6        8.93      -21.13     86.32 o 
   9   9   6      557.44      684.37    107.10 o 
 -13  10   6      111.61      189.57     35.63 o 
 -12  10   6      669.84      810.96    142.82 o 
 -11  10   6       94.25       60.76     57.47 o 
 -10  10   6     1242.13     1271.34    169.19 o 
  -9  10   6       98.92       35.76     39.29 o 
  -8  10   6      118.36       73.60     39.64 o 
  -7  10   6      983.60     1064.96    108.55 o 
  -6  10   6      205.90      168.03     47.10 o 
  -5  10   6       64.79       10.16     37.40 o 
  -4  10   6      100.92      106.75     44.91 o 
  -3  10   6      162.84      202.56     49.81 o 
  -2  10   6     1745.13     1471.41    115.77 o 
  -1  10   6      349.16      375.69     56.15 o 
   0  10   6     3410.56     3312.01    118.61 o 
   1  10   6      369.20      335.83     58.81 o 
   2  10   6      583.73      464.08     71.77 o 
   3  10   6       36.86       65.30     49.09 o 
   4  10   6      441.58      469.07    124.30 o 
   5  10   6       95.66      225.95     62.87 o 
   6  10   6      185.91      148.66     72.82 o 
   7  10   6       67.92      -22.68     63.29 o 
 -11  11   6        0.45       24.14     59.81 o 
 -10  11   6      140.08      198.77     65.71 o 
  -9  11   6       59.67        9.84     44.39 o 
  -8  11   6     1374.05     1159.85    130.82 o 
  -7  11   6     2776.69     2695.88    120.51 o 
  -6  11   6      589.27      544.48     65.57 o 
  -5  11   6     1499.59     1526.78     99.83 o 
  -4  11   6     2767.68     2610.75    126.27 o 
  -3  11   6      371.12      412.01     63.89 o 
  -2  11   6     1502.99     1457.89     97.99 o 
  -1  11   6      422.00      380.51     61.50 o 
   0  11   6      158.73      135.61     50.22 o 
   1  11   6      108.03       40.91     47.38 o 
   2  11   6     2261.15     2143.06    135.70 o 
   3  11   6       10.64       61.63     61.83 o 
   4  11   6       70.77      120.92     57.62 o 
   5  11   6     3162.19     3034.20    164.20 o 
  -7  12   6        0.13      -16.10     47.53 o 
  -6  12   6        1.65      -25.37     42.16 o 
  -5  12   6     1188.42     1262.32    109.33 o 
  -4  12   6      356.09      337.75     60.42 o 
  -3  12   6       31.14       21.31     46.59 o 
  -2  12   6     1884.41     1789.09    133.16 o 
  -1  12   6       12.34       30.81     48.52 o 
   0  12   6     1469.99     1481.22    103.91 o 
   1  12   6      162.39      193.73     57.93 o 
 -21   1   7     1595.76     1543.49     49.20 o 
 -20   1   7       97.55       98.35     26.16 o 
 -19   1   7      351.17      362.00     37.26 o 
 -18   1   7     1683.08     1536.54    127.17 o 
 -17   1   7     4417.26     4333.81    122.57 o 
 -16   1   7      792.96      786.32     40.02 o 
 -15   1   7        3.21        0.75     13.71 o 
 -14   1   7        6.45        2.66     13.54 o 
 -13   1   7    18608.31    18524.09    182.22 o 
 -12   1   7     1783.58     1767.43     59.46 o 
 -11   1   7     4370.33     4140.55     52.64 o 
 -10   1   7      198.11      185.56     14.56 o 
  -9   1   7     6493.05     6013.11     58.29 o 
  -8   1   7      214.98      194.55     11.83 o 
  -7   1   7    16853.72    16873.92    136.80 o 
  -6   1   7     4101.53     3967.66     45.06 o 
  -5   1   7      772.07      734.22     21.18 o 
  -4   1   7     7199.51     7191.36    143.39 o 
  -3   1   7    23876.98    23944.92    155.73 o 
  -2   1   7    19028.47    18800.90    136.55 o 
  -1   1   7     2437.19     2498.22     28.95 o 
   0   1   7     9067.66     9107.10    142.32 o 
   1   1   7     1935.45     1743.88     96.96 o 
   2   1   7     4108.27     3987.12    145.27 o 
   3   1   7      570.72      519.37     26.37 o 
   4   1   7     8266.13     8025.29     67.23 o 
   5   1   7     1270.04     1188.14     27.00 o 
   6   1   7      120.38      138.11     14.67 o 
   7   1   7     1169.49     1112.86     42.52 o 
   8   1   7       74.57       38.23     14.58 o 
   9   1   7      167.17      203.28     22.71 o 
  10   1   7       34.56       34.50     19.93 o 
  11   1   7       10.21        4.62     14.69 o 
  12   1   7     2545.92     2536.45    102.08 o 
  13   1   7      173.46      148.53     45.63 o 
  14   1   7      105.58      137.93     41.58 o 
 -21   2   7       41.46       66.08     19.18 o 
 -20   2   7      218.51      301.00     27.75 o 
 -19   2   7      296.26      289.97     40.50 o 
 -18   2   7       21.53       22.24     22.48 o 
 -17   2   7        0.15       29.05     24.90 o 
 -16   2   7     2141.94     2047.18     49.01 o 
 -15   2   7      137.83      167.57     19.03 o 
 -14   2   7       25.83       31.88     14.36 o 
 -13   2   7     4724.14     4646.15     92.20 o 
 -12   2   7     1336.57     1371.05     59.75 o 
 -11   2   7      236.63      218.43     26.71 o 
 -10   2   7     4942.10     4981.54     57.89 o 
  -9   2   7     2320.51     2443.12     59.70 o 
  -8   2   7      433.46      476.38     18.10 o 
  -7   2   7      436.55      472.94     19.48 o 
  -6   2   7      764.53      714.72     21.08 o 
  -5   2   7     1129.74     1296.29     31.66 o 
  -4   2   7     3057.29     3092.51     32.17 o 
  -3   2   7     1163.47     1255.01     19.31 o 
  -2   2   7     8243.10     8278.17     86.01 o 
  -1   2   7     1779.74     1848.05     32.46 o 
   0   2   7       16.23       27.42      9.22 o 
   1   2   7     1889.25     2081.98     81.45 o 
   2   2   7     1000.58     1099.28     25.15 o 
   3   2   7    12817.22    13115.40    138.30 o 
   4   2   7     1558.05     1449.69     24.78 o 
   5   2   7     7119.19     6956.38     65.57 o 
   6   2   7       59.70       57.19      9.66 o 
   7   2   7      858.59      850.17     38.51 o 
   8   2   7     1312.82     1420.26     60.20 o 
   9   2   7       18.38        3.69     13.71 o 
  10   2   7      320.37      266.65     45.94 o 
  11   2   7      665.59      691.63     37.26 o 
  12   2   7      381.41      416.57     36.05 o 
  13   2   7     1036.61      974.36     39.88 o 
  14   2   7       14.99       19.92     31.46 o 
 -20   3   7      369.52      333.63     43.44 o 
 -19   3   7     1045.36     1031.27     40.31 o 
 -18   3   7       47.88       83.59     18.79 o 
 -17   3   7     9560.57     9287.90    124.51 o 
 -16   3   7      593.41      579.23     31.39 o 
 -15   3   7      280.02      302.61     23.92 o 
 -14   3   7     1594.25     1546.93     87.06 o 
 -13   3   7     2452.23     2522.14     47.95 o 
 -12   3   7      159.07      121.41     16.78 o 
 -11   3   7     4204.35     4106.77     84.52 o 
 -10   3   7     1597.94     1630.03     27.99 o 
  -9   3   7       45.33       27.03      8.74 o 
  -8   3   7     4154.81     4197.08     88.88 o 
  -7   3   7     6569.36     5873.50    144.45 o 
  -6   3   7       58.24       42.83     13.43 o 
  -5   3   7     9480.38     9770.97     83.81 o 
  -4   3   7      552.52      597.19     18.01 o 
  -3   3   7     4458.72     4371.46     42.56 o 
  -2   3   7     1751.53     1801.49     30.07 o 
  -1   3   7     4334.63     4680.77     58.08 o 
   0   3   7    12283.04    12503.23    114.50 o 
   1   3   7     3076.83     2701.17     83.24 o 
   2   3   7     3339.54     3215.53     54.20 o 
   3   3   7     6472.47     6342.31     73.19 o 
   4   3   7     3275.98     3308.69     90.69 o 
   5   3   7     1152.79     1189.56     33.50 o 
   6   3   7      576.57      563.17     25.35 o 
   7   3   7      402.03      393.83     34.90 o 
   8   3   7    12758.92    12688.71    187.94 o 
   9   3   7       58.90       68.70     25.97 o 
  10   3   7     1882.82     2024.16     51.36 o 
  11   3   7      370.04      366.52     44.49 o 
  12   3   7     2888.02     2855.64     92.95 o 
  13   3   7      528.15      475.47     34.46 o 
 -20   4   7        4.37        1.61     15.66 o 
 -19   4   7      512.74      519.92     33.95 o 
 -18   4   7     2651.23     2740.34     66.96 o 
 -17   4   7     1228.11     1183.63     41.80 o 
 -16   4   7     1230.10     1379.16    110.93 o 
 -15   4   7     1923.15     1892.62     48.16 o 
 -14   4   7      861.45      875.06     32.15 o 
 -13   4   7      966.63     1016.24     36.18 o 
 -12   4   7      159.17      155.34     16.59 o 
 -11   4   7     1182.50     1188.91     27.80 o 
 -10   4   7     5838.59     5806.72     73.73 o 
  -9   4   7      888.63      818.01     23.44 o 
  -8   4   7      345.81      413.76     18.37 o 
  -7   4   7    14606.77    14834.05    144.69 o 
  -6   4   7     2184.74     1986.41     30.80 o 
  -5   4   7       38.91       68.04      9.49 o 
  -4   4   7     1583.76     1627.97     28.75 o 
  -3   4   7      568.23      464.33     16.72 o 
  -2   4   7     4066.84     4208.31     49.97 o 
  -1   4   7     3224.47     3599.83     46.60 o 
   0   4   7     2693.60     2415.97     48.03 o 
   1   4   7    21512.08    21962.80    183.39 o 
   2   4   7     2997.27     2979.45     61.32 o 
   3   4   7     4998.80     4910.79     95.51 o 
   4   4   7      138.88      135.73     19.46 o 
   5   4   7      593.16      606.76     24.10 o 
   6   4   7       45.34       32.65     12.66 o 
   7   4   7      987.86     1025.57     26.28 o 
   8   4   7     7417.55     7341.40    124.51 o 
   9   4   7      820.52      773.76     41.88 o 
  10   4   7       51.20       71.78     17.13 o 
  11   4   7       69.01       47.11     35.32 o 
  12   4   7        0.03      -19.30     20.30 o 
  13   4   7      263.12      309.20     40.08 o 
 -19   5   7      583.51      543.08     35.14 o 
 -18   5   7     3146.93     3195.18     69.43 o 
 -17   5   7      629.97      668.09     36.77 o 
 -16   5   7        6.55      -14.26     14.26 o 
 -15   5   7     1507.74     1544.37     45.81 o 
 -14   5   7      355.00      356.56     30.37 o 
 -13   5   7     4487.99     4551.79    139.90 o 
 -12   5   7     2129.82     2129.78     55.23 o 
 -11   5   7     1032.53     1055.01     28.39 o 
 -10   5   7      478.04      470.56     22.08 o 
  -9   5   7     1665.78     1707.62     40.56 o 
  -8   5   7      972.03     1002.23     34.78 o 
  -7   5   7     1019.17      980.86     31.89 o 
  -6   5   7     3386.03     3340.01     69.08 o 
  -5   5   7       84.62       83.19     11.27 o 
  -4   5   7     8606.67     8698.53    103.95 o 
  -3   5   7     1800.33     1765.30     29.05 o 
  -2   5   7    15112.34    14961.74    125.22 o 
  -1   5   7      506.06      451.83     22.92 o 
   0   5   7      119.77      112.53     18.05 o 
   1   5   7     1390.89     1451.31     38.92 o 
   2   5   7     4000.83     4039.86     97.42 o 
   3   5   7     2022.90     2015.60     51.90 o 
   4   5   7     1258.34     1219.42     46.52 o 
   5   5   7     2178.87     2160.92     41.48 o 
   6   5   7     8233.92     8270.41    110.58 o 
   7   5   7      146.55      125.05     16.94 o 
   8   5   7        3.80      -15.41     21.72 o 
   9   5   7        4.52       13.20     21.99 o 
  10   5   7     1097.22     1067.97     48.42 o 
  11   5   7      245.35      238.30     26.42 o 
  12   5   7      580.97      602.58     34.84 o 
 -18   6   7      510.47      541.01     35.61 o 
 -17   6   7      429.52      436.01     32.04 o 
 -16   6   7        2.53      -17.22     17.22 o 
 -15   6   7      106.38      132.69     39.16 o 
 -14   6   7     5174.40     5262.60     78.56 o 
 -13   6   7      873.97      804.02     33.39 o 
 -12   6   7       68.20       84.48     22.58 o 
 -11   6   7       15.78        5.30     20.91 o 
 -10   6   7     6234.51     6186.98     71.40 o 
  -9   6   7     2451.06     2402.75     50.76 o 
  -8   6   7      779.22      763.80     33.09 o 
  -7   6   7     2053.93     2137.38     47.03 o 
  -6   6   7     3351.24     3282.73     68.28 o 
  -5   6   7       36.48       39.90     35.39 o 
  -4   6   7     1471.59     1446.16     31.28 o 
  -3   6   7      718.59      772.89     35.23 o 
  -2   6   7     5004.61     4902.60     86.36 o 
  -1   6   7       61.43       54.60      9.44 o 
   0   6   7      152.13      167.29     21.96 o 
   1   6   7        6.08       13.57      7.74 o 
   2   6   7     3752.27     4012.93     50.91 o 
   3   6   7     5898.47     5834.61     77.30 o 
   4   6   7     2453.82     2515.20     60.32 o 
   5   6   7     6954.04     7156.68    115.25 o 
   6   6   7     1340.00     1358.24     36.17 o 
   7   6   7     1013.81     1053.33     49.13 o 
   8   6   7      206.09      290.63     30.37 o 
   9   6   7     3477.95     3554.29     92.71 o 
  10   6   7      350.20      390.23     42.56 o 
  11   6   7     1785.04     1700.59     69.73 o 
  12   6   7        4.84       31.24     50.11 o 
 -18   7   7        1.51       21.06     35.48 o 
 -17   7   7     1575.22     1601.44    118.57 o 
 -16   7   7       64.16       52.31     19.31 o 
 -15   7   7       30.90       67.01     21.06 o 
 -14   7   7     1690.04     1764.48     95.63 o 
 -13   7   7      546.16      531.80     37.78 o 
 -12   7   7     2239.82     2241.50     50.60 o 
 -11   7   7      512.88      491.88     30.98 o 
 -10   7   7        5.30       20.31     16.25 o 
  -9   7   7     3000.43     3006.74     63.07 o 
  -8   7   7      751.65      761.10     39.99 o 
  -7   7   7      858.46      824.90     59.66 o 
  -6   7   7      408.46      414.31     46.87 o 
  -5   7   7     1756.14     1443.44    201.91 o 
  -4   7   7     1732.47     1719.68     73.87 o 
  -3   7   7     6261.76     6458.52     66.74 o 
  -2   7   7     1079.60     1083.83     38.28 o 
  -1   7   7      358.42      389.70     20.77 o 
   0   7   7     3781.75     3693.37     64.96 o 
   1   7   7      930.20     1028.47     44.54 o 
   2   7   7      140.01      126.40     18.95 o 
   3   7   7      242.43      218.32     22.52 o 
   4   7   7     3495.86     3690.77    132.38 o 
   5   7   7       75.73       41.60     21.94 o 
   6   7   7       46.69       62.16     27.72 o 
   7   7   7       30.77       23.23     20.56 o 
   8   7   7     2010.59     2146.45    194.73 o 
   9   7   7       89.96      118.19     27.83 o 
  10   7   7       14.75        9.61     24.20 o 
  11   7   7      108.17       96.35     50.03 o 
 -16   8   7      683.87      864.81     44.57 o 
 -15   8   7        7.07        5.10     17.55 o 
 -14   8   7     1893.55     1923.69     52.06 o 
 -13   8   7       16.81       23.57     23.18 o 
 -12   8   7        5.39       -9.82     17.55 o 
 -11   8   7      144.61      124.52     25.54 o 
 -10   8   7     6478.96     6506.91     96.65 o 
  -9   8   7      723.34      762.63     56.85 o 
  -8   8   7      272.57      280.21     44.56 o 
  -7   8   7     4954.32     5016.34    122.63 o 
  -6   8   7     3556.94     3496.21    146.27 o 
  -5   8   7     5581.42     5209.10    209.47 o 
  -4   8   7     1382.13     1343.30     78.07 o 
  -3   8   7    10957.89    10605.04    256.81 o 
  -2   8   7     3578.67     3474.02    106.85 o 
  -1   8   7      180.79      126.85     55.31 o 
   0   8   7      524.77      531.88     63.65 o 
   1   8   7     4244.07     4072.43    149.36 o 
   2   8   7      921.41      912.71     82.79 o 
   3   8   7      180.41      135.97     48.92 o 
   4   8   7     2469.79     2375.99     79.52 o 
   5   8   7      943.30     1016.50     73.20 o 
   6   8   7      412.24      405.77     40.65 o 
   7   8   7        2.63      -18.77     18.77 o 
   8   8   7      303.81      299.38     62.60 o 
   9   8   7      491.42      526.55     61.98 o 
  10   8   7      152.55      150.36     56.22 o 
 -15   9   7        9.90      -20.77     20.77 o 
 -14   9   7      601.65      710.35     38.57 o 
 -13   9   7      240.08      252.58     36.25 o 
 -12   9   7      468.58      474.30     43.02 o 
 -11   9   7        5.06       70.79     51.29 o 
 -10   9   7      707.66      751.41     72.01 o 
  -9   9   7       41.89       50.36     35.86 o 
  -8   9   7      629.01      571.26     60.07 o 
  -7   9   7      481.75      386.80     61.85 o 
  -6   9   7       54.75       64.26     41.02 o 
  -5   9   7     2041.41     2037.72     99.52 o 
  -4   9   7      301.13      346.89     52.38 o 
  -3   9   7       99.35       76.11     40.63 o 
  -2   9   7      543.72      532.96     60.37 o 
  -1   9   7     1237.39     1193.36     83.63 o 
   0   9   7      102.61      109.27     48.92 o 
   1   9   7      236.36      287.25     58.61 o 
   2   9   7     1190.29     1141.35     95.26 o 
   3   9   7        3.45      -38.60     41.45 o 
   4   9   7       87.77       47.69     46.91 o 
   5   9   7      248.52      133.23     67.49 o 
   6   9   7      257.91      274.97     79.51 o 
   7   9   7        2.24      -53.26     53.39 o 
   8   9   7       33.30       90.39     67.39 o 
 -13  10   7      434.01      486.10     46.31 o 
 -12  10   7       39.30      227.77     82.93 o 
 -11  10   7      143.72      166.51     61.82 o 
 -10  10   7     1574.41     1628.55    160.81 o 
  -9  10   7      449.05      515.72     57.98 o 
  -8  10   7      687.06      714.31     66.62 o 
  -7  10   7      214.21      178.64     59.96 o 
  -6  10   7     2720.15     2614.80    116.49 o 
  -5  10   7      453.09      395.90     57.24 o 
  -4  10   7       21.07       11.00     38.50 o 
  -3  10   7     4063.46     3931.23    154.03 o 
  -2  10   7       49.24       74.99     43.87 o 
  -1  10   7       70.89       38.49     41.54 o 
   0  10   7     1380.14     1535.94     95.89 o 
   1  10   7     3530.51     3249.32    331.27 o 
   2  10   7     1916.34     1930.24    124.84 o 
   3  10   7       56.75       32.50     48.21 o 
   4  10   7      243.85      214.67     61.70 o 
   5  10   7      631.74      691.99    103.46 o 
   6  10   7        0.73       51.52     67.70 o 
 -11  11   7       56.64       80.36     60.67 o 
 -10  11   7       81.17       63.45     58.44 o 
  -9  11   7      169.45      101.64     50.58 o 
  -8  11   7        4.06        1.68     36.32 o 
  -7  11   7      499.63      599.33     68.99 o 
  -6  11   7      842.02      748.11     74.46 o 
  -5  11   7     1271.51     1316.28     92.60 o 
  -4  11   7        2.62      -20.53     40.80 o 
  -3  11   7       23.22      -30.41     84.82 o 
  -2  11   7      779.39      741.08     75.49 o 
  -1  11   7       68.95      126.34     50.93 o 
   0  11   7       31.80      -14.60     48.54 o 
   1  11   7      313.92      319.27     67.54 o 
   2  11   7       60.28       79.69     53.09 o 
   3  11   7      549.05      512.40     81.86 o 
   4  11   7       59.82       12.34     54.79 o 
  -6  12   7      437.52      494.86     70.27 o 
  -5  12   7        0.51       43.78     49.33 o 
  -4  12   7      289.36      314.47     61.85 o 
  -3  12   7        3.31      -21.00     48.75 o 
  -2  12   7     1742.69     1746.34    112.21 o 
  -1  12   7      818.67      521.17     72.65 o 
 -21   0   8     1458.23     1530.01     70.13 o 
 -20   0   8      615.94      569.97     47.89 o 
 -19   0   8     3089.52     3126.44     91.75 o 
 -18   0   8     2729.66     2690.14    213.64 o 
 -17   0   8      606.11      586.04     70.67 o 
 -16   0   8     5097.62     4996.09    153.22 o 
 -15   0   8    12029.96    11804.72    311.83 o 
 -14   0   8      210.01      185.89     25.15 o 
 -13   0   8      245.88      263.48     51.79 o 
 -12   0   8     3139.96     3172.93     74.47 o 
 -11   0   8    25102.08    23791.76    672.21 o 
 -10   0   8     1978.61     2131.13    114.91 o 
  -9   0   8     2605.45     2552.19     97.11 o 
  -8   0   8    27174.59    28426.06   1564.06 o 
  -7   0   8     5220.57     5395.65     87.93 o 
  -6   0   8    14565.91    15357.29    192.57 o 
  -5   0   8    22211.36    22433.92    549.75 o 
  -4   0   8   103905.20   107035.30    888.61 o 
  -3   0   8    12617.97    12567.57    113.57 o 
  -2   0   8    10307.70    10790.10    127.03 o 
  -1   0   8       27.27       26.12     33.45 o 
   0   0   8    21957.94    23352.22    294.55 o 
   1   0   8     4737.87     4213.12    115.99 o 
   2   0   8     7980.81     7609.95    127.10 o 
   3   0   8     6415.37     6167.81    213.10 o 
   4   0   8    19120.35    19200.80    265.93 o 
   5   0   8     2880.06     2745.91     73.05 o 
   6   0   8     4888.06     4734.48    103.32 o 
   7   0   8      356.88      381.58     96.03 o 
   8   0   8      168.35      144.49     27.82 o 
   9   0   8      111.43       85.30     48.02 o 
  10   0   8     3722.17     3708.09    103.10 o 
  11   0   8       47.60       34.84     90.10 o 
  12   0   8      296.86      274.66     38.64 o 
  13   0   8      358.50      289.63    147.28 o 
 -21   1   8     1055.57     1064.15     41.67 o 
 -20   1   8      211.79      248.06     25.53 o 
 -19   1   8      589.13      580.31     52.94 o 
 -18   1   8        9.10      -14.34     14.34 o 
 -17   1   8      941.39      880.34     65.41 o 
 -16   1   8       38.25       58.45     23.46 o 
 -15   1   8       18.62       29.92     19.78 o 
 -14   1   8      903.94      895.38     67.43 o 
 -13   1   8      534.48      561.36     25.94 o 
 -12   1   8     1295.36     1269.75     42.00 o 
 -11   1   8     3349.52     3160.98     45.16 o 
 -10   1   8      503.83      503.75     20.13 o 
  -9   1   8     6960.78     6876.54     76.64 o 
  -8   1   8       90.21       82.30     11.09 o 
  -7   1   8     3194.58     3324.71     45.44 o 
  -6   1   8     2484.25     2439.45     68.17 o 
  -5   1   8        1.12       -0.99      5.83 o 
  -4   1   8    22151.25    22302.79    210.79 o 
  -3   1   8      803.65      855.94     18.69 o 
  -2   1   8      979.57      976.05     19.61 o 
  -1   1   8     1093.28     1072.88     31.15 o 
   0   1   8      360.31      314.73     65.51 o 
   1   1   8    10533.43    10603.27    213.64 o 
   2   1   8       33.56       30.13      6.79 o 
   3   1   8     7810.61     7901.17     73.74 o 
   4   1   8      640.68      644.88     47.19 o 
   5   1   8     1228.93     1218.79     38.93 o 
   6   1   8     3486.22     3322.63     91.14 o 
   7   1   8      430.26      422.33     56.84 o 
   8   1   8      171.63      166.38     19.48 o 
   9   1   8       22.35       17.53     25.00 o 
  10   1   8      421.51      398.25     33.64 o 
  11   1   8        4.69      -14.26     15.70 o 
  12   1   8      618.66      587.77     49.37 o 
  13   1   8        6.93      -10.90     19.93 o 
 -21   2   8      603.02      637.42     82.97 o 
 -20   2   8      813.98      889.92     63.64 o 
 -19   2   8     1989.75     1888.96     60.87 o 
 -18   2   8      143.44      147.46     28.57 o 
 -17   2   8      288.97      284.99     24.65 o 
 -16   2   8      147.45      168.03     19.37 o 
 -15   2   8     4793.10     4485.03    106.23 o 
 -14   2   8     4214.88     4141.12     74.25 o 
 -13   2   8       24.91       39.54     16.87 o 
 -12   2   8       16.96        1.62     20.25 o 
 -11   2   8     5632.45     5644.49     63.98 o 
 -10   2   8     3812.45     3853.59     49.20 o 
  -9   2   8    10978.29    10710.35    107.12 o 
  -8   2   8    10077.72    10317.92    125.86 o 
  -7   2   8    15976.43    16020.77    124.30 o 
  -6   2   8     8697.07     8653.59     85.23 o 
  -5   2   8    10375.96    10252.56    172.83 o 
  -4   2   8     7945.70     8621.28     78.13 o 
  -3   2   8     4141.57     4177.84     37.17 o 
  -2   2   8     6814.41     6831.72     81.32 o 
  -1   2   8     6389.90     6091.62     71.74 o 
   0   2   8    12457.77    12111.14    138.45 o 
   1   2   8     8738.66     8599.19     95.70 o 
   2   2   8     3496.10     3344.28     52.30 o 
   3   2   8       48.49       36.66     11.45 o 
   4   2   8     2081.73     2157.68     41.46 o 
   5   2   8        9.18        3.42      7.36 o 
   6   2   8    13436.57    13370.20    148.47 o 
   7   2   8      295.44      254.89     42.21 o 
   8   2   8     3797.52     3749.79     71.57 o 
   9   2   8      474.42      394.87     27.70 o 
  10   2   8     7177.96     6985.62    127.39 o 
  11   2   8     2854.94     2894.76    128.69 o 
  12   2   8      329.53      352.33     38.62 o 
  13   2   8        0.64       -6.73     23.71 o 
 -20   3   8      682.99      693.01     38.30 o 
 -19   3   8      210.31      216.99     41.68 o 
 -18   3   8     1001.58     1064.46     39.24 o 
 -17   3   8      486.99      486.55     30.54 o 
 -16   3   8      808.92      700.31     33.10 o 
 -15   3   8      399.32      390.53     42.23 o 
 -14   3   8      620.97      628.95     29.81 o 
 -13   3   8      255.84      272.74     22.98 o 
 -12   3   8      646.96      631.62     49.81 o 
 -11   3   8     1626.28     1764.27     47.22 o 
 -10   3   8     2494.29     2305.88     36.52 o 
  -9   3   8     3880.88     3796.47     46.29 o 
  -8   3   8     1056.91     1003.41     33.94 o 
  -7   3   8      374.84      294.15     21.47 o 
  -6   3   8     5357.29     5713.68    112.11 o 
  -5   3   8       70.28       70.02     11.70 o 
  -4   3   8      110.33      147.37     10.00 o 
  -3   3   8       25.56       34.80      8.36 o 
  -2   3   8     4611.71     4811.45     59.67 o 
  -1   3   8     5704.45     5515.03     63.48 o 
   0   3   8        2.62       -0.22     13.49 o 
   1   3   8     2293.07     2201.25     39.89 o 
   2   3   8      510.71      477.71     48.43 o 
   3   3   8     1899.81     1886.30     52.79 o 
   4   3   8     1027.17     1011.36     35.79 o 
   5   3   8        4.87       -4.78      8.79 o 
   6   3   8      217.03      225.44     14.56 o 
   7   3   8        4.75      -17.44     17.44 o 
   8   3   8      540.41      550.84     47.31 o 
   9   3   8       18.99       10.64     19.87 o 
  10   3   8        0.44        2.21     16.07 o 
  11   3   8        4.83        4.83     18.83 o 
  12   3   8      143.51      191.59     42.14 o 
  13   3   8       12.12       27.99     30.97 o 
 -20   4   8        6.78       32.41     18.35 o 
 -19   4   8     1602.72     1669.79     62.96 o 
 -18   4   8        4.07      -14.66     14.66 o 
 -17   4   8       19.19       -3.49     19.13 o 
 -16   4   8      257.15      277.58     32.87 o 
 -15   4   8     5056.91     5016.71    105.18 o 
 -14   4   8      373.67      383.59     25.42 o 
 -13   4   8      172.63      169.23     18.34 o 
 -12   4   8        3.36       -1.59     11.00 o 
 -11   4   8     8672.74     8545.56    109.13 o 
 -10   4   8      610.18      559.03     24.16 o 
  -9   4   8     3128.21     3121.86     65.73 o 
  -8   4   8     3421.90     3429.02     45.00 o 
  -7   4   8     2070.03     2063.92     42.35 o 
  -6   4   8        7.73        7.12     13.11 o 
  -5   4   8      456.13      479.42     23.38 o 
  -4   4   8    14715.73    14929.47    111.19 o 
  -3   4   8      724.05      766.42     43.73 o 
  -2   4   8      805.23      878.89     29.17 o 
  -1   4   8        5.30        2.77     11.48 o 
   0   4   8     7425.97     7329.66     93.34 o 
   1   4   8        6.91       -4.55     13.03 o 
   2   4   8     1231.27     1141.89     28.83 o 
   3   4   8     1094.47     1044.26     35.48 o 
   4   4   8     1421.55     1452.77     57.10 o 
   5   4   8      357.64      342.78     27.80 o 
   6   4   8     1352.68     1419.29     39.91 o 
   7   4   8      173.08      140.15     18.98 o 
   8   4   8     2857.34     2850.81     57.28 o 
   9   4   8        5.88       15.83     19.03 o 
  10   4   8     2296.05     2313.01    103.12 o 
  11   4   8       20.91       45.03     22.04 o 
  12   4   8       54.45       90.37     20.19 o 
 -19   5   8      401.52      458.93     33.45 o 
 -18   5   8      691.69      712.72     66.01 o 
 -17   5   8       64.08       34.65     35.63 o 
 -16   5   8     1312.16     1340.40     43.59 o 
 -15   5   8       46.05       67.30     32.14 o 
 -14   5   8     2020.07     2052.75     46.19 o 
 -13   5   8     1168.19     1152.09     48.74 o 
 -12   5   8      457.44      425.18     30.42 o 
 -11   5   8       34.29       25.79     12.23 o 
 -10   5   8       34.58       28.70     12.23 o 
  -9   5   8      585.71      584.93     23.29 o 
  -8   5   8     3838.60     3680.39     71.17 o 
  -7   5   8      671.54      642.12     22.68 o 
  -6   5   8     2469.27     2565.55     54.33 o 
  -5   5   8      148.15      118.99     11.89 o 
  -4   5   8      805.57      750.53     22.09 o 
  -3   5   8       29.48       45.18     15.94 o 
  -2   5   8     1381.91     1447.74     28.41 o 
  -1   5   8     3634.66     3507.55     47.94 o 
   0   5   8      559.43      541.37     19.40 o 
   1   5   8     3796.60     3836.72     53.46 o 
   2   5   8      322.33      330.56     27.61 o 
   3   5   8     2271.64     2317.61     85.87 o 
   4   5   8        9.67      -12.05     18.50 o 
   5   5   8      552.50      495.58     41.36 o 
   6   5   8     1289.55     1275.83     36.37 o 
   7   5   8     7004.85     6889.99     92.11 o 
   8   5   8      170.96      171.46     20.41 o 
   9   5   8       39.91       49.46     17.07 o 
  10   5   8       10.62        6.30     19.30 o 
  11   5   8     1509.82     1525.62     47.69 o 
  12   5   8      375.55      335.62    243.85 o 
 -19   6   8     1513.66     1567.99     61.50 o 
 -18   6   8      134.41      128.54     23.14 o 
 -17   6   8      142.76      209.34     48.32 o 
 -16   6   8       16.67       38.59     17.23 o 
 -15   6   8      893.00      922.95     38.42 o 
 -14   6   8       83.56      117.05     18.09 o 
 -13   6   8       30.47       40.97     15.51 o 
 -12   6   8      113.27      102.20     24.03 o 
 -11   6   8    11878.28    11856.30    125.64 o 
 -10   6   8      391.06      422.82     26.42 o 
  -9   6   8        3.92      -12.66     18.10 o 
  -8   6   8     2283.05     2421.13     38.89 o 
  -7   6   8        2.33       -8.30      8.30 o 
  -6   6   8     1064.38     1031.03     30.17 o 
  -5   6   8     2320.39     2314.03     72.66 o 
  -4   6   8    13724.95    13304.33    114.40 o 
  -3   6   8      279.80      331.30     40.69 o 
  -2   6   8      161.39      151.66     13.35 o 
  -1   6   8       23.30        8.49     13.51 o 
   0   6   8     1981.13     2039.94     51.95 o 
   1   6   8      287.73      258.79     26.96 o 
   2   6   8     6205.03     6126.66     83.10 o 
   3   6   8      933.00     1016.36     63.44 o 
   4   6   8     2088.80     2071.25     60.30 o 
   5   6   8     1562.71     1652.04     84.28 o 
   6   6   8        4.26       -5.74     13.74 o 
   7   6   8       83.34       98.64     24.24 o 
   8   6   8      432.15      459.46     40.67 o 
   9   6   8      477.27      556.79     45.31 o 
  10   6   8      797.88      765.50     54.71 o 
  11   6   8      203.15      210.56     34.63 o 
 -18   7   8     1409.95     1559.98     58.18 o 
 -17   7   8      682.44      686.60     48.41 o 
 -16   7   8      233.58      248.64     35.72 o 
 -15   7   8      390.86      436.50     30.72 o 
 -14   7   8       86.44       87.34     18.54 o 
 -13   7   8       35.86       23.54     18.00 o 
 -12   7   8     5395.78     5269.25    133.74 o 
 -11   7   8     1796.33     1752.85     57.78 o 
 -10   7   8      768.97      763.25     36.69 o 
  -9   7   8      653.81      663.43     39.33 o 
  -8   7   8     1194.76     1164.77     41.80 o 
  -7   7   8      893.19      780.31     59.52 o 
  -6   7   8      572.53      551.45     52.40 o 
  -5   7   8     2702.68     2645.22     60.89 o 
  -4   7   8     7735.37     7672.77    196.38 o 
  -3   7   8     2018.87     2050.06     53.64 o 
  -2   7   8      843.10      776.62     46.91 o 
  -1   7   8      533.27      541.96     26.25 o 
   0   7   8     1366.32     1413.80     43.73 o 
   1   7   8     1000.28      986.19     59.24 o 
   2   7   8      141.77      151.63     20.50 o 
   3   7   8     8220.61     8112.77    122.54 o 
   4   7   8      387.08      332.91     33.95 o 
   5   7   8      369.31      359.37     35.99 o 
   6   7   8     1258.46     1307.63     54.72 o 
   7   7   8     2752.13     2888.30    116.95 o 
   8   7   8      177.36      225.46     32.72 o 
   9   7   8      482.33      456.36     63.31 o 
  10   7   8     1220.55     1227.59    169.19 o 
 -17   8   8       14.08       40.84     21.61 o 
 -16   8   8      222.09      266.74     31.99 o 
 -15   8   8      139.42      158.48     23.47 o 
 -14   8   8     1853.18     1871.80     51.21 o 
 -13   8   8       19.13        0.63     15.47 o 
 -12   8   8      105.74       94.51     19.02 o 
 -11   8   8      210.90      224.01     30.31 o 
 -10   8   8      695.96      658.93     64.02 o 
  -9   8   8     3688.10     3587.29     98.28 o 
  -8   8   8      707.18      747.13     61.80 o 
  -7   8   8     2524.01     2339.54     88.49 o 
  -6   8   8     3631.29     3571.30    213.10 o 
  -5   8   8      376.83      357.19     49.94 o 
  -4   8   8       21.99       61.84     37.07 o 
  -3   8   8       57.86       72.64     38.25 o 
  -2   8   8     2191.39     1975.50    125.41 o 
  -1   8   8     1024.89      958.08     82.32 o 
   0   8   8     1413.43     1498.78    101.11 o 
   1   8   8     1823.93     1683.65    107.43 o 
   2   8   8     1004.39     1001.55     87.29 o 
   3   8   8      260.48      299.90     27.69 o 
   4   8   8      122.04      101.04     42.83 o 
   5   8   8       96.23      106.33     24.92 o 
   6   8   8     1999.80     1987.14     63.74 o 
   7   8   8      345.03      372.95     35.52 o 
   8   8   8      425.59      446.96     40.25 o 
   9   8   8       72.03      100.54     48.80 o 
 -15   9   8      175.84      136.43     31.34 o 
 -14   9   8     2383.64     2401.88    128.17 o 
 -13   9   8     1171.43     1118.52     55.48 o 
 -12   9   8     1023.05      926.12     54.78 o 
 -11   9   8      950.86      973.84    131.88 o 
 -10   9   8      649.59      631.41     80.29 o 
  -9   9   8     2894.35     2983.73     96.89 o 
  -8   9   8     1361.56     1467.11     87.02 o 
  -7   9   8     2999.87     2313.40    482.69 o 
  -6   9   8     2180.24     2175.70    103.07 o 
  -5   9   8     1877.96     2043.11     98.73 o 
  -4   9   8       38.90      -30.47     36.77 o 
  -3   9   8      157.26       90.71     42.12 o 
  -2   9   8     1053.28     1023.85     76.18 o 
  -1   9   8     5933.09     5730.89    170.02 o 
   0   9   8      625.43      538.24     72.16 o 
   1   9   8     2392.71     2595.94    158.47 o 
   2   9   8      209.36      239.05     58.74 o 
   3   9   8      560.78      598.98     75.48 o 
   4   9   8      254.38      198.69     69.66 o 
   5   9   8      232.11      194.07     73.90 o 
   6   9   8      568.19      600.45     99.55 o 
   7   9   8     1738.26     1694.31    149.45 o 
 -13  10   8       29.36       17.19     27.40 o 
 -12  10   8      643.06      675.13     65.94 o 
 -11  10   8      104.52       93.46     55.40 o 
 -10  10   8      310.37      286.37     69.18 o 
  -9  10   8      314.49      290.59     58.99 o 
  -8  10   8      239.46      217.46     50.03 o 
  -7  10   8      176.55      168.18     44.73 o 
  -6  10   8     1491.58     1412.17     90.17 o 
  -5  10   8      275.81      209.23     52.17 o 
  -4  10   8      839.31      976.27     88.08 o 
  -3  10   8      442.68      406.93     59.93 o 
  -2  10   8     1224.30     1033.73     81.32 o 
  -1  10   8     1649.79     1551.19    111.69 o 
   0  10   8      255.51      167.36     56.54 o 
   1  10   8     1193.42     1528.37    167.73 o 
   2  10   8      230.65      221.25     60.68 o 
   3  10   8      385.85      539.96     78.41 o 
   4  10   8      383.84      307.90     84.18 o 
   5  10   8       25.68      -15.22     61.96 o 
 -11  11   8     1310.35     1468.96    125.58 o 
 -10  11   8       50.60       62.90     56.09 o 
  -9  11   8      326.69      326.94     73.56 o 
  -8  11   8     2348.37     2317.34    135.77 o 
  -7  11   8       53.88       22.45     42.50 o 
  -6  11   8       11.62      -10.36     42.73 o 
  -5  11   8       11.06       -8.10     42.67 o 
  -4  11   8     5543.56     5114.22    216.11 o 
  -3  11   8       10.77        8.29     42.59 o 
  -2  11   8      100.94      138.78     50.69 o 
  -1  11   8      204.04      263.60     63.52 o 
   0  11   8      741.17      725.93     87.20 o 
   1  11   8      137.54      142.94     57.94 o 
   2  11   8       38.31       94.24     55.84 o 
   3  11   8     2249.21     2373.18    248.08 o 
  -5  12   8      469.50      348.68     72.31 o 
  -4  12   8     1269.12     1394.55    101.59 o 
  -3  12   8      292.92      244.10     61.84 o 
  -2  12   8       26.59       -5.90     53.04 o 
 -21   1   9     2427.98     2467.30     61.73 o 
 -20   1   9        1.17      -16.99     16.99 o 
 -19   1   9     2971.50     2626.81    129.07 o 
 -18   1   9        0.23      -18.98     26.32 o 
 -17   1   9     8501.31     8169.73    115.05 o 
 -16   1   9       55.60       68.57     19.80 o 
 -15   1   9      229.23      225.53     45.48 o 
 -14   1   9     5344.96     5172.05     75.45 o 
 -13   1   9     8449.22     8222.57    100.01 o 
 -12   1   9     3262.53     3208.87     60.98 o 
 -11   1   9      255.92      259.77     14.80 o 
 -10   1   9     3631.88     3583.59     43.67 o 
  -9   1   9       72.54       24.70      8.29 o 
  -8   1   9      533.08      506.28     17.73 o 
  -7   1   9     1416.31     1630.91     30.50 o 
  -6   1   9    15890.96    15893.56    141.29 o 
  -5   1   9     8157.96     8396.39     63.78 o 
  -4   1   9      351.07      315.26     10.37 o 
  -3   1   9     9314.36     9621.41     70.76 o 
  -2   1   9    16072.25    15841.58    104.16 o 
  -1   1   9     5006.83     5738.06     67.99 o 
   0   1   9      455.98      481.13     18.52 o 
   1   1   9     1731.49     1925.89     55.97 o 
   2   1   9    14664.65    15008.96    133.78 o 
   3   1   9     1471.94     1488.83     42.26 o 
   4   1   9     3144.01     3090.73    119.77 o 
   5   1   9     4254.12     4380.65    100.81 o 
   6   1   9     3819.50     3505.35     89.99 o 
   7   1   9      274.09      225.76     44.85 o 
   8   1   9     2190.63     2081.39    168.32 o 
   9   1   9      777.64      753.46     51.19 o 
  10   1   9       86.86       57.16     27.40 o 
  11   1   9      239.75      243.19     29.28 o 
  12   1   9      715.02      677.34     83.48 o 
 -21   2   9       87.28       47.73     19.56 o 
 -20   2   9     1242.88     1273.61     69.52 o 
 -19   2   9      101.82      110.47     23.30 o 
 -18   2   9      750.76      722.75     34.33 o 
 -17   2   9       87.28       57.58     30.17 o 
 -16   2   9       20.37       24.38     26.81 o 
 -15   2   9       61.27       37.13     24.27 o 
 -14   2   9     2808.12     2793.27     54.90 o 
 -13   2   9     3426.46     3359.35    116.63 o 
 -12   2   9      687.35      727.26     35.82 o 
 -11   2   9     1482.56     1388.81     42.61 o 
 -10   2   9     1642.91     1779.77     32.63 o 
  -9   2   9      388.78      323.06     14.82 o 
  -8   2   9      327.63      315.22     15.23 o 
  -7   2   9     4973.71     5033.29     59.95 o 
  -6   2   9     5996.01     5952.12     53.38 o 
  -5   2   9     2245.45     1978.87     39.60 o 
  -4   2   9      565.34      535.55     13.46 o 
  -3   2   9     1802.93     1903.16     29.60 o 
  -2   2   9      501.82      474.73     17.05 o 
  -1   2   9      385.01      453.75     20.02 o 
   0   2   9     2759.43     2950.21     45.45 o 
   1   2   9     3513.51     3396.48     73.35 o 
   2   2   9      135.07      159.99     15.72 o 
   3   2   9       60.76       59.34     13.70 o 
   4   2   9     3127.43     3050.37     86.31 o 
   5   2   9     1072.92     1049.60     34.13 o 
   6   2   9     2168.89     2060.04     48.32 o 
   7   2   9      673.27      647.22     32.95 o 
   8   2   9      190.55      154.40     20.84 o 
   9   2   9       55.54       50.28     18.04 o 
  10   2   9     1182.49     1196.66     63.06 o 
  11   2   9      581.62      587.60     36.91 o 
  12   2   9        0.51       -1.86     16.70 o 
 -21   3   9        3.44        7.32     24.10 o 
 -20   3   9        2.11       -1.14     24.68 o 
 -19   3   9      334.19      373.36     29.22 o 
 -18   3   9      437.44      371.75     28.45 o 
 -17   3   9     1974.36     2045.39    134.45 o 
 -16   3   9     4228.77     4329.90    169.35 o 
 -15   3   9     2458.91     2572.25     55.22 o 
 -14   3   9      318.69      304.38     37.36 o 
 -13   3   9     2679.20     2724.13     47.01 o 
 -12   3   9     1079.88     1064.79     41.99 o 
 -11   3   9     4499.85     4405.29     71.88 o 
 -10   3   9     9409.01     9248.12    155.06 o 
  -9   3   9    15337.25    15353.76    266.97 o 
  -8   3   9    13846.46    13758.51    261.73 o 
  -7   3   9     4167.03     4234.65     52.92 o 
  -6   3   9      476.89      486.28     21.92 o 
  -5   3   9     2458.80     2380.66     35.22 o 
  -4   3   9     1669.20     1775.20     23.13 o 
  -3   3   9     1067.05     1100.15     41.37 o 
  -2   3   9    19366.11    19123.81    172.36 o 
  -1   3   9     5243.38     5140.99     98.86 o 
   0   3   9       82.92       84.86     12.61 o 
   1   3   9     1166.24     1092.05     63.85 o 
   2   3   9    11924.38    12054.45    184.07 o 
   3   3   9     2182.80     2026.78     42.72 o 
   4   3   9     1325.91     1342.38     77.56 o 
   5   3   9     7617.48     7433.84     98.57 o 
   6   3   9     1821.38     1888.59     94.79 o 
   7   3   9       13.97       35.99     15.13 o 
   8   3   9     4387.37     4306.82     76.93 o 
   9   3   9     3464.72     3492.11    106.65 o 
  10   3   9     2549.82     2478.91     73.73 o 
  11   3   9        1.08       -8.81     29.15 o 
  12   3   9        8.44        0.99     36.80 o 
 -20   4   9      996.73     1017.36     51.91 o 
 -19   4   9        1.25       19.96     69.06 o 
 -18   4   9     2055.23     1936.34    115.87 o 
 -17   4   9       50.64      102.39     21.85 o 
 -16   4   9     4700.22     4729.33    166.81 o 
 -15   4   9     2172.46     2061.99     51.11 o 
 -14   4   9     1498.04     1490.53    107.15 o 
 -13   4   9      364.96      378.67     23.20 o 
 -12   4   9     4516.58     4577.88     63.80 o 
 -11   4   9     5767.59     5792.22     83.67 o 
 -10   4   9     1213.68     1198.22     55.33 o 
  -9   4   9     8295.43     8363.52     82.30 o 
  -8   4   9     6218.20     6122.03     66.43 o 
  -7   4   9      261.86      273.73     14.99 o 
  -6   4   9     3537.55     3486.29     48.73 o 
  -5   4   9     1093.15     1054.85     29.35 o 
  -4   4   9      325.09      295.71     19.75 o 
  -3   4   9     4922.16     4983.10     86.72 o 
  -2   4   9     1149.26     1109.37     26.67 o 
  -1   4   9     8829.69     8956.99     97.04 o 
   0   4   9     1331.66     1301.21     51.46 o 
   1   4   9     2300.33     2313.00     45.17 o 
   2   4   9      190.72      213.42     20.95 o 
   3   4   9      525.53      497.48     23.41 o 
   4   4   9     2756.07     2810.51     65.58 o 
   5   4   9      376.64      405.46     28.57 o 
   6   4   9      409.63      354.85     32.46 o 
   7   4   9        6.82       -3.63     28.74 o 
   8   4   9      371.47      354.20     26.17 o 
   9   4   9     2205.06     2313.86     56.37 o 
  10   4   9       90.50      101.70     19.98 o 
  11   4   9      718.88      774.06     39.84 o 
 -20   5   9        0.04        1.94     16.55 o 
 -19   5   9     1528.55     1514.73     76.34 o 
 -18   5   9     1797.88     1881.21     53.69 o 
 -17   5   9     2631.51     2547.33     60.75 o 
 -16   5   9       85.64       38.04     16.06 o 
 -15   5   9     1556.82     1527.74     50.58 o 
 -14   5   9     3386.25     3251.00     57.45 o 
 -13   5   9    13146.01    12750.71    129.98 o 
 -12   5   9     1781.86     1652.52     56.17 o 
 -11   5   9     4791.44     4905.40    149.19 o 
 -10   5   9      314.69      323.73     21.08 o 
  -9   5   9      642.01      671.21     44.86 o 
  -8   5   9       95.84      110.91     14.65 o 
  -7   5   9       21.63       10.02     13.71 o 
  -6   5   9    16754.32    16966.39    246.26 o 
  -5   5   9       37.14       34.70     13.59 o 
  -4   5   9     1731.30     1640.94     48.07 o 
  -3   5   9      411.18      395.91     17.61 o 
  -2   5   9     7541.89     7848.89     83.24 o 
  -1   5   9     4045.11     3910.87     54.78 o 
   0   5   9       94.50      111.38     17.67 o 
   1   5   9      754.01      730.76     41.13 o 
   2   5   9     8869.77     8846.94     98.85 o 
   3   5   9      111.84      140.29     32.16 o 
   4   5   9     2570.52     2513.12     48.57 o 
   5   5   9      252.67      296.65     32.15 o 
   6   5   9      856.94      852.21     49.33 o 
   7   5   9       42.56       33.59     15.09 o 
   8   5   9       39.52       54.07     16.25 o 
   9   5   9      197.56      229.96     35.94 o 
  10   5   9        1.84       17.04     24.79 o 
  11   5   9     1005.83      948.72     67.19 o 
 -19   6   9      154.22      132.44     41.27 o 
 -18   6   9      153.39      188.19     24.95 o 
 -17   6   9       99.60      119.85     22.39 o 
 -16   6   9        6.21        9.96     35.66 o 
 -15   6   9      655.98      668.46     37.76 o 
 -14   6   9      789.86      814.00     34.52 o 
 -13   6   9     4557.47     4473.26    136.36 o 
 -12   6   9      297.97      315.25     27.93 o 
 -11   6   9     1703.01     1679.65     64.99 o 
 -10   6   9     2869.73     2706.55     68.37 o 
  -9   6   9     1035.48     1114.83     42.40 o 
  -8   6   9      200.70      200.09     15.23 o 
  -7   6   9     1973.47     2020.44     35.79 o 
  -6   6   9     8312.32     8354.34     99.70 o 
  -5   6   9     5953.21     5844.35     67.03 o 
  -4   6   9     1736.39     1750.39     59.97 o 
  -3   6   9      656.28      636.66     36.10 o 
  -2   6   9      113.28      114.18     13.99 o 
  -1   6   9      657.55      744.76     22.96 o 
   0   6   9     1724.21     1720.39     35.24 o 
   1   6   9     3697.19     3606.20     55.56 o 
   2   6   9     1079.54     1116.78     29.85 o 
   3   6   9      197.86      204.05     17.76 o 
   4   6   9     3034.95     2957.57     52.50 o 
   5   6   9     3123.94     3178.76     56.91 o 
   6   6   9     1505.55     1628.76     61.58 o 
   7   6   9      946.93      943.79     49.89 o 
   8   6   9      487.64      529.91     71.24 o 
   9   6   9      219.17      169.33     65.34 o 
  10   6   9     1836.39     1814.75    121.54 o 
 -18   7   9      150.48      123.52     23.86 o 
 -17   7   9       13.96       -7.59     24.41 o 
 -16   7   9     1705.28     1824.68    112.94 o 
 -15   7   9        0.94       31.26     17.27 o 
 -14   7   9        8.86        0.25     14.28 o 
 -13   7   9      899.97      816.69     58.28 o 
 -12   7   9      214.73      214.30     22.89 o 
 -11   7   9     1970.07     1896.37     65.54 o 
 -10   7   9      211.35      229.17     23.60 o 
  -9   7   9     1837.24     1867.04     63.99 o 
  -8   7   9      945.56      803.27     64.66 o 
  -7   7   9     1042.70     1050.90     67.01 o 
  -6   7   9      404.15      445.49     28.40 o 
  -5   7   9       15.08       22.54     14.15 o 
  -4   7   9      103.81       97.54     12.04 o 
  -3   7   9     1374.69     1363.93     29.52 o 
  -2   7   9     1934.84     1834.70     45.32 o 
  -1   7   9     2573.26     2479.08     53.75 o 
   0   7   9      279.26      298.68     38.54 o 
   1   7   9      986.76     1021.81     41.00 o 
   2   7   9     3283.58     3233.28     70.47 o 
   3   7   9       67.10       52.32     33.64 o 
   4   7   9      832.71      798.58     42.50 o 
   5   7   9      373.20      402.22     36.43 o 
   6   7   9       53.72       59.96     51.77 o 
   7   7   9       71.84       78.46     25.10 o 
   8   7   9      356.50      360.02     65.78 o 
   9   7   9     2673.64     2775.42    157.99 o 
 -17   8   9      147.28      151.21     25.46 o 
 -16   8   9     2173.87     2229.32     64.88 o 
 -15   8   9      120.71      125.20     26.32 o 
 -14   8   9     1352.89     1332.82     67.57 o 
 -13   8   9      489.00      495.95     30.97 o 
 -12   8   9     2903.98     2974.54     96.70 o 
 -11   8   9      156.72      134.08     20.28 o 
 -10   8   9     1120.80     1213.10     47.13 o 
  -9   8   9     2766.33     2701.98     87.29 o 
  -8   8   9     1054.16     1161.16     99.62 o 
  -7   8   9     1259.12     1240.23     78.78 o 
  -6   8   9       10.98       33.68     24.63 o 
  -5   8   9     7123.55     6902.86    149.20 o 
  -4   8   9      105.27      155.00     49.56 o 
  -3   8   9      906.91      766.95     73.38 o 
  -2   8   9        3.23       20.02     39.47 o 
  -1   8   9     1171.12     1128.97     90.60 o 
   0   8   9      983.61      946.34     84.56 o 
   1   8   9     1569.50     1566.37    105.79 o 
   2   8   9      128.23       99.87     47.84 o 
   3   8   9      964.69     1038.19     56.00 o 
   4   8   9     2091.11     2109.76    112.29 o 
   5   8   9     2075.92     2060.72     65.07 o 
   6   8   9      386.83      470.73     38.97 o 
   7   8   9        8.10       13.54     41.41 o 
   8   8   9      289.74      295.78     55.13 o 
 -15   9   9      206.17      233.80     43.92 o 
 -14   9   9        1.88      -15.89     15.89 o 
 -13   9   9        1.87       32.21     26.51 o 
 -12   9   9       82.27       59.49     28.67 o 
 -11   9   9       23.24       75.45     50.29 o 
 -10   9   9      169.06      156.00     55.72 o 
  -9   9   9       94.70      101.39     38.39 o 
  -8   9   9      528.95      532.74     59.62 o 
  -7   9   9      238.16      225.58     54.98 o 
  -6   9   9       69.88       88.36     40.90 o 
  -5   9   9      392.31      419.74     56.80 o 
  -4   9   9       51.63       43.38     38.83 o 
  -3   9   9      105.82       86.37     86.46 o 
  -2   9   9     1094.34      917.97     86.17 o 
  -1   9   9     2006.60     2137.95    125.47 o 
   0   9   9      264.62      313.64     68.75 o 
   1   9   9     1155.61     1091.33     95.24 o 
   2   9   9      282.85      314.64    120.90 o 
   3   9   9        1.58       62.99     97.65 o 
   4   9   9       94.82      236.74    147.28 o 
   5   9   9      982.91      938.52    119.39 o 
   6   9   9       56.75      129.27     72.95 o 
 -13  10   9      195.06      253.06     53.57 o 
 -12  10   9      471.82      489.60     68.84 o 
 -11  10   9      216.25      209.56     99.89 o 
 -10  10   9      991.94     1077.81    104.73 o 
  -9  10   9     3015.04     3196.33    105.51 o 
  -8  10   9     1329.49     1317.12     87.87 o 
  -7  10   9        1.76        4.58     35.12 o 
  -6  10   9     1296.09     1214.38     91.11 o 
  -5  10   9     1557.67     1317.53     90.35 o 
  -4  10   9      998.17      998.34     81.30 o 
  -3  10   9     2518.60     2249.42    129.77 o 
  -2  10   9      252.33      218.96     58.43 o 
  -1  10   9     2139.74     2069.50    127.67 o 
   0  10   9      128.67       91.22     54.54 o 
   1  10   9     1363.91     1422.20    111.67 o 
   2  10   9      717.95      692.12     85.68 o 
   3  10   9      315.84      309.75    154.84 o 
   4  10   9        4.37       43.27     87.40 o 
   5  10   9     1817.83     1730.86    349.05 o 
 -11  11   9      710.42      727.11     94.28 o 
 -10  11   9      637.33      649.26     88.48 o 
  -9  11   9      328.62      310.71     72.98 o 
  -8  11   9        0.14       12.29     30.06 o 
  -7  11   9     1478.43     1302.96     92.35 o 
  -6  11   9      536.24      580.91     69.10 o 
  -5  11   9     1489.75     1214.62    111.57 o 
  -4  11   9      395.85      383.03     63.68 o 
  -3  11   9     1769.15     1513.30    114.73 o 
  -2  11   9       20.19       18.06     47.80 o 
  -1  11   9      395.22      406.57     73.33 o 
   0  11   9       35.14       29.27     51.38 o 
   1  11   9      154.31      105.82     57.75 o 
   2  11   9       61.42       46.34     55.43 o 
 -22   0  10     1684.21     1698.21    146.74 o 
 -21   0  10     5347.07     5328.58    128.94 o 
 -20   0  10      284.81      315.59     38.73 o 
 -19   0  10     1314.46     1359.41     60.58 o 
 -18   0  10       40.50       -5.31     18.10 o 
 -17   0  10     5598.95     5283.64    206.63 o 
 -16   0  10     4229.34     4029.06     97.00 o 
 -15   0  10     9460.49     8735.00    229.82 o 
 -14   0  10     3624.88     3315.86     81.71 o 
 -13   0  10    12734.20    12518.42    191.05 o 
 -12   0  10      466.64      389.82     35.07 o 
 -11   0  10     1401.72     1392.93     59.88 o 
 -10   0  10      853.80      678.54     92.28 o 
  -9   0  10     5471.16     5772.85     99.21 o 
  -8   0  10      869.11      696.13     31.00 o 
  -7   0  10     2923.91     3278.90     63.79 o 
  -6   0  10    25085.23    26959.59    246.33 o 
  -5   0  10      189.09      174.37     35.20 o 
  -4   0  10    29362.07    30464.53    269.16 o 
  -3   0  10     1214.41     1027.11     21.13 o 
  -2   0  10      300.35      366.82     18.22 o 
  -1   0  10        0.48       82.00     67.98 o 
   0   0  10     2134.76     1879.63     56.16 o 
   1   0  10     3679.45     3754.71     83.55 o 
   2   0  10     3732.81     3517.81    148.90 o 
   3   0  10     1023.09     1045.56     97.11 o 
   4   0  10    11840.86    11583.38    190.65 o 
   5   0  10      817.33      831.49     64.74 o 
   6   0  10     1159.69     1161.55    131.64 o 
   7   0  10      536.03      527.86    111.68 o 
   8   0  10     1680.01     1697.79     69.64 o 
   9   0  10      540.59      538.01     86.86 o 
  10   0  10     4663.72     4557.19    121.78 o 
  11   0  10     1902.36     1770.74    146.20 o 
  12   0  10     2292.77     2332.13    105.20 o 
 -21   1  10      828.74      835.44    107.65 o 
 -20   1  10      985.98     1006.85     53.95 o 
 -19   1  10      546.52      506.73     36.13 o 
 -18   1  10      755.98      683.87     59.96 o 
 -17   1  10       19.59       28.43     18.22 o 
 -16   1  10     1885.39     1828.53     53.21 o 
 -15   1  10     6121.46     5859.21     84.10 o 
 -14   1  10     1174.07     1194.58     34.92 o 
 -13   1  10      453.29      418.08     24.30 o 
 -12   1  10     1330.26     1233.64     63.73 o 
 -11   1  10      870.85      885.11     25.11 o 
 -10   1  10     1361.34     1469.16     78.80 o 
  -9   1  10     1777.65     1883.06     34.87 o 
  -8   1  10     2638.72     2336.19    108.24 o 
  -7   1  10     1015.80      955.29     23.78 o 
  -6   1  10     1041.76     1130.70     29.14 o 
  -5   1  10       50.81       54.19      7.08 o 
  -4   1  10     3768.64     3967.69     47.24 o 
  -3   1  10      485.10      434.47     12.56 o 
  -2   1  10     1285.11     1063.85     19.77 o 
  -1   1  10     2885.63     3050.01     46.94 o 
   0   1  10       71.39       34.93     16.98 o 
   1   1  10        3.62       -8.70     11.39 o 
   2   1  10     2148.26     1910.12     62.58 o 
   3   1  10       61.88       34.75     11.66 o 
   4   1  10     2930.17     2784.06     77.35 o 
   5   1  10     7022.05     6670.57    134.02 o 
   6   1  10      301.21      259.84     38.16 o 
   7   1  10      549.11      567.48     36.35 o 
   8   1  10     1094.52     1095.89     56.56 o 
   9   1  10     2234.19     2117.89    213.64 o 
  10   1  10      104.13       79.19     24.30 o 
  11   1  10     1150.17     1183.67     48.08 o 
  12   1  10     1688.46     1579.58     81.46 o 
 -21   2  10      771.78      936.13     65.26 o 
 -20   2  10     1373.33     1469.30     53.09 o 
 -19   2  10        4.51      -10.41     14.34 o 
 -18   2  10     1984.93     2008.03     98.42 o 
 -17   2  10     1609.91     1487.10     69.23 o 
 -16   2  10     1144.73     1175.73     95.71 o 
 -15   2  10       81.45       58.09     15.41 o 
 -14   2  10      532.17      581.55     53.91 o 
 -13   2  10       22.82        8.46     31.32 o 
 -12   2  10     1799.01     1727.62     34.61 o 
 -11   2  10     8686.54     8756.30    116.67 o 
 -10   2  10    17733.26    17616.43    154.45 o 
  -9   2  10      311.32      261.47     14.45 o 
  -8   2  10     3698.72     3623.67     43.71 o 
  -7   2  10    13695.80    14261.92    128.87 o 
  -6   2  10    10665.23    11325.37    105.90 o 
  -5   2  10      267.15      277.75     14.50 o 
  -4   2  10    17834.87    18340.71    127.14 o 
  -3   2  10     7911.54     8218.02     62.82 o 
  -2   2  10     1510.73     1472.84     27.75 o 
  -1   2  10     2645.67     2586.38     31.12 o 
   0   2  10    21799.32    21388.69    344.65 o 
   1   2  10       65.68       91.65     14.02 o 
   2   2  10     1415.93     1362.65     50.74 o 
   3   2  10      699.63      710.88     65.67 o 
   4   2  10      805.25      861.40     45.11 o 
   5   2  10     1441.12     1475.11     41.46 o 
   6   2  10      862.35      718.98     30.66 o 
   7   2  10     6581.20     6517.10     98.12 o 
   8   2  10     4108.15     4003.51    123.97 o 
   9   2  10      987.06     1064.67     55.44 o 
  10   2  10      107.08      107.52     21.52 o 
  11   2  10     2616.25     2878.17     71.11 o 
 -21   3  10       10.36      -12.44     16.12 o 
 -20   3  10       28.69       27.84     27.01 o 
 -19   3  10      309.16      267.05     32.17 o 
 -18   3  10     4579.22     4489.84     83.88 o 
 -17   3  10      888.68      839.51     34.68 o 
 -16   3  10      165.39      140.82     19.85 o 
 -15   3  10      319.15      367.14     25.80 o 
 -14   3  10      223.00      193.22     21.85 o 
 -13   3  10      396.99      366.55     21.32 o 
 -12   3  10       94.36       98.08     14.33 o 
 -11   3  10     1079.40      975.76     36.00 o 
 -10   3  10      943.06      874.69     27.72 o 
  -9   3  10      257.62      234.36     15.67 o 
  -8   3  10     5595.28     5655.43     81.05 o 
  -7   3  10     2142.65     2164.32     42.75 o 
  -6   3  10      380.93      338.98     15.01 o 
  -5   3  10       35.78       21.84      6.76 o 
  -4   3  10       12.06       13.59      9.89 o 
  -3   3  10     1585.74     1648.28     38.97 o 
  -2   3  10     1635.06     1747.00     53.94 o 
  -1   3  10      122.85       83.54     29.75 o 
   0   3  10       47.72       37.18     11.85 o 
   1   3  10     3170.77     3320.25     83.16 o 
   2   3  10     2873.33     2983.93     70.39 o 
   3   3  10      258.16      273.63     22.27 o 
   4   3  10      236.52      219.75     32.24 o 
   5   3  10      564.07      579.01     55.56 o 
   6   3  10      226.16      229.06     21.89 o 
   7   3  10     2828.88     2833.05     60.98 o 
   8   3  10      171.58      243.62     38.16 o 
   9   3  10      469.79      485.31     31.70 o 
  10   3  10      241.60      276.15     43.06 o 
  11   3  10      217.64      219.94     35.77 o 
 -20   4  10        4.90       -8.39     37.07 o 
 -19   4  10      605.89      548.73     44.62 o 
 -18   4  10      153.00      164.72     40.78 o 
 -17   4  10     1358.80     1442.48     46.32 o 
 -16   4  10      742.23      798.25     42.17 o 
 -15   4  10      232.43      241.98     22.80 o 
 -14   4  10     1928.25     2000.14     49.06 o 
 -13   4  10     6769.13     6650.19    111.68 o 
 -12   4  10       52.40       26.41     18.18 o 
 -11   4  10     2500.58     2466.37     44.72 o 
 -10   4  10    10203.73    10477.75     97.27 o 
  -9   4  10       42.37       40.68     11.21 o 
  -8   4  10     5137.72     5459.69     55.18 o 
  -7   4  10     1580.91     1817.46     43.06 o 
  -6   4  10     8028.58     8201.99     70.12 o 
  -5   4  10      238.36      264.28     24.68 o 
  -4   4  10     9991.93    10174.63     88.49 o 
  -3   4  10     1286.50     1215.48     45.91 o 
  -2   4  10     2839.68     2873.17     61.98 o 
  -1   4  10      156.86      150.30     18.03 o 
   0   4  10    14365.93    14443.56    138.41 o 
   1   4  10      324.28      323.20     26.70 o 
   2   4  10      101.65       89.54     14.51 o 
   3   4  10       27.08       53.50     12.84 o 
   4   4  10     3308.91     3195.43     58.86 o 
   5   4  10     1528.91     1490.78     40.16 o 
   6   4  10      307.88      355.88     25.33 o 
   7   4  10     1105.55     1125.26     38.53 o 
   8   4  10     1655.92     1775.41     48.77 o 
   9   4  10        2.95       34.79     17.18 o 
  10   4  10      542.98      542.46     47.02 o 
  11   4  10     1959.62     2001.39     75.08 o 
 -20   5  10        8.53      -19.41     23.40 o 
 -19   5  10      705.77      728.10     52.08 o 
 -18   5  10     2261.76     2321.32    118.10 o 
 -17   5  10      158.37      126.72     28.12 o 
 -16   5  10       26.92       30.74     32.17 o 
 -15   5  10        2.02       12.88     17.56 o 
 -14   5  10     1066.17     1059.68     36.16 o 
 -13   5  10        3.07       -8.31     17.08 o 
 -12   5  10        5.62        4.45     15.66 o 
 -11   5  10     2126.00     1917.80     60.49 o 
 -10   5  10      288.27      362.77     27.94 o 
  -9   5  10     1066.21     1069.31     35.99 o 
  -8   5  10       59.48       71.91     12.25 o 
  -7   5  10     5260.39     5505.69     64.19 o 
  -6   5  10     1337.92     1324.36     27.73 o 
  -5   5  10      317.27      312.46     18.08 o 
  -4   5  10      559.89      600.11     59.03 o 
  -3   5  10     6699.56     6659.09    118.55 o 
  -2   5  10      612.31      616.50     22.66 o 
  -1   5  10     2930.85     2987.15     49.68 o 
   0   5  10      154.04      151.11     18.13 o 
   1   5  10     3789.54     3872.70    107.45 o 
   2   5  10      199.86      219.18     19.19 o 
   3   5  10     1384.06     1401.70     36.47 o 
   4   5  10     1780.36     1770.24     64.89 o 
   5   5  10        1.74      -13.83     13.83 o 
   6   5  10      349.50      344.12     25.01 o 
   7   5  10     1115.57     1196.39     42.32 o 
   8   5  10     1242.88     1367.85     49.34 o 
   9   5  10      292.98      293.91     26.74 o 
  10   5  10      250.33      269.55     27.29 o 
 -19   6  10      457.66      505.08     59.54 o 
 -18   6  10        7.62       41.38     18.72 o 
 -17   6  10      503.09      578.14     40.39 o 
 -16   6  10      102.59       53.73     31.48 o 
 -15   6  10      544.77      568.88    123.40 o 
 -14   6  10     1540.52     1531.92     80.79 o 
 -13   6  10     2568.22     2468.96     51.73 o 
 -12   6  10      216.52      229.80     22.45 o 
 -11   6  10     2314.72     2224.29     63.06 o 
 -10   6  10       33.54       37.34     12.33 o 
  -9   6  10       39.49       30.35     13.40 o 
  -8   6  10     2242.78     2348.99     40.77 o 
  -7   6  10      372.11      405.32     20.41 o 
  -6   6  10     2051.38     2020.39     53.25 o 
  -5   6  10      179.97      173.29     14.84 o 
  -4   6  10     2958.45     3046.88     70.55 o 
  -3   6  10       33.33       24.66     16.71 o 
  -2   6  10     1217.66     1192.40     29.11 o 
  -1   6  10      203.94      205.49     16.27 o 
   0   6  10     2169.70     2248.48     85.23 o 
   1   6  10      872.93      895.63     67.75 o 
   2   6  10      864.46      876.74     28.46 o 
   3   6  10      487.86      497.88     25.58 o 
   4   6  10     4075.22     4069.92     67.00 o 
   5   6  10      120.05      119.49     27.16 o 
   6   6  10      198.96      153.65     53.56 o 
   7   6  10      127.31      173.33     30.77 o 
   8   6  10       21.27      -19.33     21.42 o 
   9   6  10      108.20       68.20     25.51 o 
 -18   7  10       24.67       87.36     36.36 o 
 -17   7  10      262.67      282.15     28.91 o 
 -16   7  10       30.61       21.31     41.64 o 
 -15   7  10     4588.81     4497.05     84.04 o 
 -14   7  10     1409.27     1373.43     42.97 o 
 -13   7  10     1009.73     1020.98     68.97 o 
 -12   7  10     2115.63     1969.08     76.28 o 
 -11   7  10      913.81      854.56     41.33 o 
 -10   7  10      224.41      194.63     19.26 o 
  -9   7  10      190.11      181.79     32.25 o 
  -8   7  10      771.42      715.70     33.70 o 
  -7   7  10     5714.91     5309.67    141.94 o 
  -6   7  10      226.56      192.85     37.07 o 
  -5   7  10      171.03      150.27     14.45 o 
  -4   7  10     1212.81     1257.64     50.45 o 
  -3   7  10     5089.10     4926.91     74.64 o 
  -2   7  10      656.86      631.64     28.94 o 
  -1   7  10       54.75       63.97     15.79 o 
   0   7  10      345.49      349.53     31.19 o 
   1   7  10      617.27      626.20     49.48 o 
   2   7  10      737.33      813.98     65.22 o 
   3   7  10     2556.29     2582.87     70.49 o 
   4   7  10     2699.98     2822.12     76.82 o 
   5   7  10     3273.39     3263.51     85.54 o 
   6   7  10      410.36      452.61     45.39 o 
   7   7  10       25.96      -20.15     47.64 o 
   8   7  10     1864.43     1890.09    140.82 o 
 -17   8  10       76.26       38.69     20.93 o 
 -16   8  10      650.44      663.76     40.16 o 
 -15   8  10      112.05      105.43     30.19 o 
 -14   8  10       21.64       37.71     31.84 o 
 -13   8  10      700.94      784.33     59.35 o 
 -12   8  10     1405.91     1359.31     62.88 o 
 -11   8  10     1588.91     1508.10     44.89 o 
 -10   8  10      450.34      530.43     56.86 o 
  -9   8  10     1053.63     1052.98     66.04 o 
  -8   8  10      505.34      608.39     58.66 o 
  -7   8  10     2148.55     2107.32     92.83 o 
  -6   8  10       11.45       28.95     27.92 o 
  -5   8  10      171.76       69.28     44.60 o 
  -4   8  10       69.66       31.16     40.37 o 
  -3   8  10     1006.71      934.66     82.83 o 
  -2   8  10      225.30      237.82     53.77 o 
  -1   8  10      247.55      260.42     56.25 o 
   0   8  10     1472.20     1484.44    103.22 o 
   1   8  10      361.72      318.20     64.04 o 
   2   8  10      834.31      914.98    145.66 o 
   3   8  10      110.79      121.17     23.41 o 
   4   8  10      225.96      190.86     37.10 o 
   5   8  10       35.19       43.19     26.78 o 
   6   8  10      456.61      437.46     52.48 o 
   7   8  10     1965.63     2038.75     95.31 o 
 -15   9  10      229.31      222.92     27.29 o 
 -14   9  10     3324.98     3251.04     91.60 o 
 -13   9  10        8.08       -1.50     20.57 o 
 -12   9  10      336.52      311.58     47.74 o 
 -11   9  10     3756.02     3669.64    146.29 o 
 -10   9  10     1084.25     1112.98     99.39 o 
  -9   9  10      255.65      267.41     46.18 o 
  -8   9  10     1466.06     1590.87     91.11 o 
  -7   9  10     1343.06     1264.94     82.15 o 
  -6   9  10      739.49      732.27    104.61 o 
  -5   9  10        8.47        2.66     58.87 o 
  -4   9  10      309.94      354.08     79.64 o 
  -3   9  10     1701.38     1693.30    110.27 o 
  -2   9  10     1140.36     1275.56    114.40 o 
  -1   9  10     1319.41     1387.45    105.41 o 
   0   9  10      947.57      980.03     91.83 o 
   1   9  10     3273.78     3091.19    134.86 o 
   2   9  10     1414.29     1421.85    133.28 o 
   3   9  10     1443.38     1491.71    204.47 o 
   4   9  10      206.47      173.03     72.05 o 
   5   9  10       89.28      145.73     73.20 o 
   6   9  10        0.29       45.16     67.44 o 
 -13  10  10     1636.61     1647.61     69.35 o 
 -12  10  10      159.67       90.85     31.99 o 
 -11  10  10      190.77      285.29     69.07 o 
 -10  10  10        0.02        7.89     48.51 o 
  -9  10  10       89.79       95.92     41.05 o 
  -8  10  10        2.13      -49.17     49.17 o 
  -7  10  10      101.00       69.34     36.89 o 
  -6  10  10      666.97      575.00     65.18 o 
  -5  10  10       10.67      -40.34     40.34 o 
  -4  10  10      886.37      785.42     84.74 o 
  -3  10  10     4568.83     4583.63    160.60 o 
  -2  10  10      391.18      220.86     71.54 o 
  -1  10  10     1015.54      985.42     95.46 o 
   0  10  10        3.19      -15.34     57.02 o 
   1  10  10      189.04      139.75     55.83 o 
   2  10  10     1086.86     1129.04    166.70 o 
   3  10  10      146.22       82.49     64.80 o 
   4  10  10      214.38       84.45     84.70 o 
 -10  11  10      304.04      386.99     78.61 o 
  -9  11  10      533.53      561.52     84.45 o 
  -8  11  10     1661.56     1670.70    120.39 o 
  -7  11  10     2595.26     2615.49    121.62 o 
  -6  11  10     1770.78     1960.07    128.92 o 
  -5  11  10       34.45       16.19     49.76 o 
  -4  11  10       14.34      -16.22     52.65 o 
  -3  11  10     3499.92     3464.48    147.37 o 
  -2  11  10        3.79       24.29     50.86 o 
  -1  11  10      445.03      422.08     75.16 o 
   0  11  10       40.99       48.09     56.13 o 
   1  11  10     1962.55     1863.79    132.30 o 
 -22   1  11     1280.18     1357.81     61.70 o 
 -21   1  11       92.20       95.85     22.85 o 
 -20   1  11      436.74      370.32     56.77 o 
 -19   1  11     2418.80     2313.17     55.78 o 
 -18   1  11      205.03      197.58     25.97 o 
 -17   1  11     2317.47     2075.82     49.41 o 
 -16   1  11     7424.68     7280.70    238.69 o 
 -15   1  11     1405.39     1338.50     44.54 o 
 -14   1  11       82.81       57.19     14.36 o 
 -13   1  11     2230.06     2043.49    105.71 o 
 -12   1  11    14345.89    14170.98    134.83 o 
 -11   1  11     1352.15     1386.10     73.20 o 
 -10   1  11      357.46      380.43     22.04 o 
  -9   1  11     1054.90     1125.74     28.18 o 
  -8   1  11     6790.90     6563.42    100.63 o 
  -7   1  11        0.96       -5.63      6.41 o 
  -6   1  11     4277.12     4411.24     42.02 o 
  -5   1  11      190.46      158.08     13.35 o 
  -4   1  11     4252.12     4058.99     47.57 o 
  -3   1  11     1536.63     1591.74     19.85 o 
  -2   1  11      956.04      812.71     23.08 o 
  -1   1  11     4062.46     3960.59     55.09 o 
   0   1  11     1498.03     1499.58     60.18 o 
   1   1  11     1280.13     1161.50    184.52 o 
   2   1  11    12638.04    12570.97    171.84 o 
   3   1  11     4802.59     4581.03    103.43 o 
   4   1  11     2351.04     2374.44     74.05 o 
   5   1  11      159.33      151.06     33.02 o 
   6   1  11     7285.47     6713.18    195.84 o 
   7   1  11     1207.75     1237.71    201.77 o 
   8   1  11      798.64      726.69     58.62 o 
   9   1  11     1756.34     1730.47     74.98 o 
  10   1  11      308.99      208.57     98.34 o 
  11   1  11      270.09      215.96     47.81 o 
 -21   2  11      668.66      698.25     39.67 o 
 -20   2  11        0.55      -11.18     36.46 o 
 -19   2  11        2.55      -13.10     13.10 o 
 -18   2  11       66.21       95.41     18.73 o 
 -17   2  11     2384.30     2228.50     53.40 o 
 -16   2  11      959.60      904.44     56.52 o 
 -15   2  11       49.67       65.25     15.06 o 
 -14   2  11      117.12      109.68     18.99 o 
 -13   2  11      243.94      245.79     20.52 o 
 -12   2  11        1.94        6.13      9.90 o 
 -11   2  11     1234.57     1297.45     50.12 o 
 -10   2  11     1175.08     1155.24     27.23 o 
  -9   2  11        3.06        9.25     10.93 o 
  -8   2  11        0.67       -9.03      9.03 o 
  -7   2  11      428.30      419.65     16.17 o 
  -6   2  11       52.92       62.56      7.93 o 
  -5   2  11     8880.20     8710.21     83.24 o 
  -4   2  11      464.58      440.57     17.08 o 
  -3   2  11     1236.78     1079.62     17.27 o 
  -2   2  11       88.04      117.99      8.93 o 
  -1   2  11     1120.02     1134.42     34.00 o 
   0   2  11      735.78      731.00     29.43 o 
   1   2  11       97.30       77.95     13.72 o 
   2   2  11      384.11      324.81     44.38 o 
   3   2  11      170.53      143.99     20.89 o 
   4   2  11     1431.91     1408.81     40.18 o 
   5   2  11     4562.00     4436.48     77.25 o 
   6   2  11     1615.62     1558.70     75.38 o 
   7   2  11      264.87      266.23     25.04 o 
   8   2  11      230.67      269.01     25.85 o 
   9   2  11       93.13      102.67     26.63 o 
  10   2  11     2417.91     2597.71     72.73 o 
  11   2  11       86.19       80.07     36.29 o 
 -21   3  11      266.64      225.78     36.43 o 
 -20   3  11      819.90      776.41     98.79 o 
 -19   3  11      458.40      449.24     37.55 o 
 -18   3  11      650.95      654.26     35.73 o 
 -17   3  11      941.44      927.70     73.95 o 
 -16   3  11      441.74      478.79     36.81 o 
 -15   3  11      143.00      136.75     18.56 o 
 -14   3  11      405.85      408.41     59.13 o 
 -13   3  11     1267.81     1246.95     32.94 o 
 -12   3  11     7879.15     7909.35     86.71 o 
 -11   3  11      647.44      736.81     57.85 o 
 -10   3  11     3042.68     2952.28     47.17 o 
  -9   3  11      174.29      115.48     12.74 o 
  -8   3  11    20477.51    20419.59    147.46 o 
  -7   3  11       72.47       89.49     10.62 o 
  -6   3  11     2070.09     2074.88     27.66 o 
  -5   3  11     2562.23     2667.99     59.67 o 
  -4   3  11     3974.92     3912.59     63.72 o 
  -3   3  11       91.53      147.67     11.11 o 
  -2   3  11    16493.40    16735.93    140.02 o 
  -1   3  11     2905.99     3074.31     72.80 o 
   0   3  11    16573.07    16617.59    174.27 o 
   1   3  11     1646.59     1685.05     40.41 o 
   2   3  11     1707.68     1634.59     92.82 o 
   3   3  11     1781.73     1740.07     43.39 o 
   4   3  11     2943.70     2893.38     76.76 o 
   5   3  11     7134.61     7229.75    101.35 o 
   6   3  11      440.62      390.40     32.14 o 
   7   3  11     3853.50     3777.86     72.80 o 
   8   3  11        1.90      -12.11     12.11 o 
   9   3  11      475.30      477.15     34.29 o 
  10   3  11     1386.04     1453.72     52.95 o 
 -21   4  11      497.63      490.52     35.39 o 
 -20   4  11     2433.55     2451.76     63.54 o 
 -19   4  11     3990.70     4033.99    103.68 o 
 -18   4  11     1620.46     1653.58     50.98 o 
 -17   4  11        0.27       26.83     16.00 o 
 -16   4  11     3095.48     3005.98     63.36 o 
 -15   4  11      969.96      951.65    117.50 o 
 -14   4  11     1747.73     1668.35    108.65 o 
 -13   4  11      373.31      401.27     23.51 o 
 -12   4  11      307.91      326.82     21.25 o 
 -11   4  11      909.21      888.69     28.76 o 
 -10   4  11      811.90      761.18     32.34 o 
  -9   4  11     1799.28     1879.14     34.39 o 
  -8   4  11      664.80      707.14     20.30 o 
  -7   4  11     3297.15     3329.95     64.66 o 
  -6   4  11     1232.05     1265.68     32.12 o 
  -5   4  11      289.23      305.82     14.56 o 
  -4   4  11     2598.03     2692.75     48.94 o 
  -3   4  11     5008.98     5003.64     67.81 o 
  -2   4  11     3485.97     3525.54     55.46 o 
  -1   4  11     4515.31     4581.01     63.94 o 
   0   4  11     2628.71     2410.12     45.18 o 
   1   4  11       32.81       23.55     12.50 o 
   2   4  11      470.00      498.42     32.79 o 
   3   4  11      996.00     1043.38     32.71 o 
   4   4  11      585.00      536.04     28.18 o 
   5   4  11     2428.06     2462.48     52.87 o 
   6   4  11       93.87       98.75     32.53 o 
   7   4  11     3539.88     3665.10     69.42 o 
   8   4  11      147.12      106.44     22.62 o 
   9   4  11       51.58       52.56     18.06 o 
  10   4  11       43.59       92.35     21.61 o 
 -20   5  11        2.03      -26.72     30.71 o 
 -19   5  11     1682.62     1646.37     51.88 o 
 -18   5  11       53.33       68.44     19.34 o 
 -17   5  11      868.52      829.83     36.55 o 
 -16   5  11     3574.92     3544.26     71.39 o 
 -15   5  11     5629.39     5363.12     88.64 o 
 -14   5  11      369.32      339.04     31.62 o 
 -13   5  11       94.47       83.28     16.44 o 
 -12   5  11     2157.61     2185.95     46.16 o 
 -11   5  11     1483.42     1467.96     46.67 o 
 -10   5  11      377.49      404.08     18.46 o 
  -9   5  11      289.81      325.46     16.96 o 
  -8   5  11      814.96      895.87     51.83 o 
  -7   5  11      240.27      242.04     14.35 o 
  -6   5  11     2021.82     1994.34     31.77 o 
  -5   5  11     5695.53     5716.74     69.29 o 
  -4   5  11     2720.70     2724.13     46.41 o 
  -3   5  11     2680.58     2799.76     75.12 o 
  -2   5  11      103.96      133.19     19.93 o 
  -1   5  11      432.23      470.78     39.87 o 
   0   5  11      997.23     1030.16     30.63 o 
   1   5  11       65.03       52.37     20.88 o 
   2   5  11    16099.38    15862.52    158.36 o 
   3   5  11     2976.15     3107.21     70.75 o 
   4   5  11      120.70      105.10     18.19 o 
   5   5  11       10.11      -12.92     13.90 o 
   6   5  11      230.24      231.44     22.71 o 
   7   5  11        3.40       13.33     15.42 o 
   8   5  11      192.27      205.25     49.50 o 
   9   5  11      859.26      835.93     39.15 o 
 -19   6  11       34.04       28.04     30.27 o 
 -18   6  11       16.10       -3.97     30.69 o 
 -17   6  11      126.97      138.84     22.40 o 
 -16   6  11       20.97        3.09     16.06 o 
 -15   6  11     2916.91     2852.02     64.35 o 
 -14   6  11      173.96      160.78     20.61 o 
 -13   6  11     1585.58     1727.14     64.56 o 
 -12   6  11        1.87       10.29     13.51 o 
 -11   6  11      846.88      827.43     25.31 o 
 -10   6  11     3191.70     3203.30     65.47 o 
  -9   6  11     8504.81     8532.20     79.06 o 
  -8   6  11     2425.58     2425.66    100.35 o 
  -7   6  11        4.49        9.07      9.45 o 
  -6   6  11       24.31       35.14     12.69 o 
  -5   6  11    15087.69    15410.77    215.09 o 
  -4   6  11      159.93      156.51     15.53 o 
  -3   6  11     2308.55     2262.58     40.20 o 
  -2   6  11      958.50      912.07     31.98 o 
  -1   6  11     3018.26     3070.41     52.11 o 
   0   6  11     1670.78     1686.17     51.86 o 
   1   6  11      106.55      150.06     27.51 o 
   2   6  11     2685.04     2710.72     71.57 o 
   3   6  11     2322.32     2380.45     49.02 o 
   4   6  11      120.78      105.28     16.96 o 
   5   6  11      832.64      824.77     47.62 o 
   6   6  11     1351.04     1351.94     60.26 o 
   7   6  11      682.59      705.90     51.39 o 
   8   6  11       26.63       55.72     41.62 o 
 -18   7  11      120.86       92.78     23.50 o 
 -17   7  11       79.46       65.32     20.85 o 
 -16   7  11      373.77      323.35     65.19 o 
 -15   7  11      430.52      416.18     31.20 o 
 -14   7  11      768.45      731.22     35.05 o 
 -13   7  11     2206.95     2190.69     66.01 o 
 -12   7  11      158.06      175.77     22.15 o 
 -11   7  11        9.15       16.17     14.23 o 
 -10   7  11      695.61      725.59     50.82 o 
  -9   7  11       75.29       88.21     20.52 o 
  -8   7  11      994.32     1140.74     81.00 o 
  -7   7  11      441.47      464.71     36.60 o 
  -6   7  11      390.23      361.49     28.62 o 
  -5   7  11     3351.91     3419.29    107.29 o 
  -4   7  11     3102.12     3128.74     49.27 o 
  -3   7  11       94.32       85.65     13.09 o 
  -2   7  11      565.81      572.06     50.69 o 
  -1   7  11       14.40       22.39     16.59 o 
   0   7  11     3863.72     3724.23     77.71 o 
   1   7  11       24.57       50.54     17.91 o 
   2   7  11      236.45      213.92     27.88 o 
   3   7  11      829.68      766.99     44.51 o 
   4   7  11       76.82       25.82     22.26 o 
   5   7  11      991.00     1103.08    100.28 o 
   6   7  11       10.79       27.25     31.73 o 
   7   7  11      884.12      792.97     54.98 o 
 -17   8  11       14.57       -5.27     36.59 o 
 -16   8  11        9.83        2.75     19.04 o 
 -15   8  11     4596.10     4494.20     87.64 o 
 -14   8  11      113.00      139.56     21.58 o 
 -13   8  11     2687.91     2664.74    107.72 o 
 -12   8  11     1191.30     1229.35     55.28 o 
 -11   8  11     1503.35     1481.54     70.34 o 
 -10   8  11     2280.94     2286.71    129.67 o 
  -9   8  11     3297.98     3373.05    111.01 o 
  -8   8  11       64.43       71.35     37.33 o 
  -7   8  11      325.47      241.77     71.19 o 
  -6   8  11        0.09       33.64     30.81 o 
  -5   8  11      591.13      548.28     67.61 o 
  -4   8  11       62.19       84.63     51.74 o 
  -3   8  11       96.16       44.07     44.11 o 
  -2   8  11     1369.59     1403.73     99.44 o 
  -1   8  11      572.94      649.45     75.31 o 
   0   8  11     1305.91     1377.35    125.86 o 
   1   8  11      206.27      316.83    117.07 o 
   2   8  11      372.89      513.13     89.56 o 
   3   8  11     1202.65     1206.72     52.89 o 
   4   8  11      199.66      216.66     40.18 o 
   5   8  11      725.52      811.80     60.74 o 
   6   8  11       78.29       58.66     42.25 o 
 -15   9  11      645.50      637.32     44.08 o 
 -14   9  11       22.09       34.81     20.91 o 
 -13   9  11      272.39      222.30     34.64 o 
 -12   9  11       39.35       81.22     31.70 o 
 -11   9  11      336.30      339.17     37.28 o 
 -10   9  11       10.07       48.24     48.54 o 
  -9   9  11        0.25        6.91     38.05 o 
  -8   9  11     1342.44     1170.38     92.48 o 
  -7   9  11     1461.47     1382.09     99.40 o 
  -6   9  11        2.56        5.62     42.54 o 
  -5   9  11        0.89      -19.84     38.42 o 
  -4   9  11        0.23        9.77     64.58 o 
  -3   9  11      721.79      603.82     88.40 o 
  -2   9  11      617.60      598.90     75.16 o 
  -1   9  11       48.11       78.63     49.02 o 
   0   9  11       61.31       -9.31     45.05 o 
   1   9  11      226.42      194.08     74.32 o 
   2   9  11       54.03       43.47     55.42 o 
   3   9  11       65.92      105.37     67.89 o 
   4   9  11      153.24      260.65     80.35 o 
   5   9  11       51.74       86.37     73.14 o 
 -13  10  11     1288.52     1228.79     62.10 o 
 -12  10  11       23.60       54.71     41.58 o 
 -11  10  11      353.21      367.18     72.85 o 
 -10  10  11      302.25      384.32     83.97 o 
  -9  10  11     3630.47     3514.66    125.70 o 
  -8  10  11      526.57      546.98     74.74 o 
  -7  10  11       11.19        0.48     30.81 o 
  -6  10  11      228.33      196.28     76.32 o 
  -5  10  11       70.33       43.90     50.18 o 
  -4  10  11      648.80      537.42     74.97 o 
  -3  10  11      612.09      546.02     76.30 o 
  -2  10  11     1319.25     1252.48    104.79 o 
  -1  10  11     1596.68     1737.35    123.55 o 
   0  10  11      437.00      303.70     68.37 o 
   1  10  11      249.37      218.13     76.34 o 
   2  10  11      686.75      714.53    144.58 o 
 -10  11  11      236.70      300.02     77.84 o 
  -9  11  11      199.50      171.06     67.53 o 
  -8  11  11      193.62      177.72     56.28 o 
  -7  11  11       42.85       29.79     60.17 o 
  -6  11  11      402.85      303.54     67.70 o 
  -5  11  11       18.37        1.80     53.07 o 
  -4  11  11        7.09       87.32     55.36 o 
  -3  11  11       39.83       73.43     53.87 o 
  -2  11  11      109.61      124.26     71.42 o 
  -1  11  11        1.45       36.72     52.56 o 
 -22   0  12     1691.94     1660.19    242.23 o 
 -21   0  12     1114.51     1102.08    113.29 o 
 -20   0  12     1630.52     1720.71     69.77 o 
 -19   0  12       84.51      109.27     28.29 o 
 -18   0  12     3273.66     3295.91    157.53 o 
 -17   0  12      392.01      395.59     37.21 o 
 -16   0  12     1761.46     1785.57    186.13 o 
 -15   0  12     1391.97     1416.53     55.91 o 
 -14   0  12     7787.77     7513.68    141.89 o 
 -13   0  12     1010.83     1107.40     64.20 o 
 -12   0  12    12943.58    12147.29    200.69 o 
 -11   0  12       19.25       15.42     17.11 o 
 -10   0  12      218.78      214.27     23.74 o 
  -9   0  12      507.15      496.19     29.07 o 
  -8   0  12       29.93       37.48     15.11 o 
  -7   0  12     6155.70     6047.93     76.27 o 
  -6   0  12     5809.74     5951.99     73.35 o 
  -5   0  12     4507.58     4314.80     56.94 o 
  -4   0  12       94.72      131.05     10.95 o 
  -3   0  12      364.90      302.95     29.59 o 
  -2   0  12      907.46      903.00     51.40 o 
  -1   0  12      766.46      764.53     39.28 o 
   0   0  12    13605.09    13436.22    486.09 o 
   1   0  12     7533.91     7408.72    137.76 o 
   2   0  12      883.11      827.41     43.24 o 
   3   0  12     6449.24     6420.61    130.63 o 
   4   0  12      832.01      822.49     60.96 o 
   5   0  12     9335.88     8983.57    170.43 o 
   6   0  12      557.25      538.63     46.10 o 
   7   0  12     1884.91     1802.87    119.77 o 
   8   0  12     2130.39     2191.77     83.08 o 
   9   0  12     2304.66     2153.67     84.20 o 
  10   0  12      263.23      271.83     97.11 o 
 -22   1  12      327.67      289.47     28.88 o 
 -21   1  12      454.93      533.84     79.29 o 
 -20   1  12        5.70        0.32     15.95 o 
 -19   1  12        0.69      -23.98     23.98 o 
 -18   1  12      524.35      455.29     45.16 o 
 -17   1  12     1307.57     1244.24     71.38 o 
 -16   1  12       16.71       11.64     13.04 o 
 -15   1  12     1049.76      930.84     44.79 o 
 -14   1  12       35.23       19.84     14.95 o 
 -13   1  12       74.79       92.07     30.37 o 
 -12   1  12     1213.09     1079.15     35.40 o 
 -11   1  12        1.03        2.10     13.91 o 
 -10   1  12     1993.97     2242.75     39.97 o 
  -9   1  12      648.16      617.36     23.15 o 
  -8   1  12       38.60       67.93      9.70 o 
  -7   1  12    13543.62    13267.31     97.77 o 
  -6   1  12      708.14      701.00     19.49 o 
  -5   1  12    11278.74    11188.13     84.96 o 
  -4   1  12       10.76       14.09      7.40 o 
  -3   1  12       61.52       61.92      7.31 o 
  -2   1  12     4801.16     4883.55     54.21 o 
  -1   1  12      452.49      431.38     23.89 o 
   0   1  12      975.40      966.36     31.95 o 
   1   1  12      642.62      619.34     36.60 o 
   2   1  12      300.51      301.04     25.23 o 
   3   1  12     1767.28     1628.42    119.14 o 
   4   1  12        9.01        5.25     22.74 o 
   5   1  12     2754.41     2602.53    241.69 o 
   6   1  12       56.87       69.19     62.09 o 
   7   1  12      272.59      214.23     56.52 o 
   8   1  12      251.29      221.14     70.24 o 
   9   1  12      659.64      676.23     40.03 o 
  10   1  12       28.29       58.04     18.11 o 
 -22   2  12      587.34      558.15     36.34 o 
 -21   2  12      138.46      101.43     20.70 o 
 -20   2  12      776.82      784.18     55.24 o 
 -19   2  12      301.61      280.23     26.18 o 
 -18   2  12     1194.12     1143.92     40.41 o 
 -17   2  12      164.21      143.07     24.31 o 
 -16   2  12       19.08      -11.44     12.29 o 
 -15   2  12       24.81        7.75     12.74 o 
 -14   2  12      912.91      869.02     64.50 o 
 -13   2  12      426.26      427.97     43.91 o 
 -12   2  12     1323.26     1370.23     45.63 o 
 -11   2  12      434.27      447.88     19.87 o 
 -10   2  12    14139.99    13918.97    135.52 o 
  -9   2  12      269.21      271.52     29.01 o 
  -8   2  12     2508.67     2619.40     37.82 o 
  -7   2  12      589.67      638.14     18.82 o 
  -6   2  12    14648.49    14911.82    110.53 o 
  -5   2  12      341.89      386.42     19.98 o 
  -4   2  12    10958.68    11373.58     84.53 o 
  -3   2  12     4825.67     4978.17     44.22 o 
  -2   2  12    15866.53    15493.41    148.81 o 
  -1   2  12      481.24      433.81     35.72 o 
   0   2  12       54.95       45.68     14.53 o 
   1   2  12     2541.76     2498.42     51.13 o 
   2   2  12       77.54       84.82     15.91 o 
   3   2  12       40.53       79.47     30.06 o 
   4   2  12      556.11      539.72     59.96 o 
   5   2  12     5154.23     4809.00     81.77 o 
   6   2  12        1.02       16.25     14.44 o 
   7   2  12      658.82      627.14     36.44 o 
   8   2  12       32.30       28.24     17.26 o 
   9   2  12     1695.60     1665.83     69.34 o 
  10   2  12      807.93      920.16     54.82 o 
 -21   3  12      403.83      367.39     48.20 o 
 -20   3  12      782.94      700.85     58.12 o 
 -19   3  12      132.88      122.45     20.28 o 
 -18   3  12       91.84      130.76     26.91 o 
 -17   3  12     3169.07     3078.64     85.52 o 
 -16   3  12      477.61      456.11     28.56 o 
 -15   3  12      118.18      107.05     17.90 o 
 -14   3  12      565.31      587.55     62.19 o 
 -13   3  12      578.09      577.02     24.73 o 
 -12   3  12      421.28      389.57     21.34 o 
 -11   3  12       67.14       62.15     14.42 o 
 -10   3  12      558.87      594.19     36.67 o 
  -9   3  12     4201.04     4244.48     46.48 o 
  -8   3  12      545.76      586.95     18.88 o 
  -7   3  12      122.30      145.52     10.76 o 
  -6   3  12     2452.45     2504.90     31.29 o 
  -5   3  12       54.80       36.52      7.55 o 
  -4   3  12     2189.63     2209.73     28.42 o 
  -3   3  12      818.52      830.49     40.11 o 
  -2   3  12       12.62        9.35     10.67 o 
  -1   3  12        0.48       12.91     21.65 o 
   0   3  12       44.05       48.38     13.72 o 
   1   3  12       19.85       10.28     23.98 o 
   2   3  12       65.76       62.51     25.39 o 
   3   3  12      963.13      896.67     41.12 o 
   4   3  12       83.11       91.99     18.92 o 
   5   3  12     1829.98     1909.52     59.80 o 
   6   3  12      249.81      236.59     24.22 o 
   7   3  12        0.69       -9.46     20.94 o 
   8   3  12     1305.71     1304.95     73.48 o 
   9   3  12      249.16      235.28     38.31 o 
  10   3  12       84.18       94.60     22.00 o 
 -21   4  12      364.42      374.81     55.60 o 
 -20   4  12      189.12      123.69     22.82 o 
 -19   4  12      113.05      135.00     40.15 o 
 -18   4  12     1172.67     1167.90     42.90 o 
 -17   4  12     1791.38     1842.46     65.00 o 
 -16   4  12     1104.73     1106.33     39.96 o 
 -15   4  12     1244.05     1164.13     39.54 o 
 -14   4  12     2049.20     1958.48     52.11 o 
 -13   4  12      400.84      398.01     35.05 o 
 -12   4  12      133.34      151.98     17.54 o 
 -11   4  12      268.20      307.18     20.95 o 
 -10   4  12     3705.21     3780.40     54.91 o 
  -9   4  12      105.42      110.67     14.26 o 
  -8   4  12      366.09      344.21     16.27 o 
  -7   4  12      177.75      178.35     14.32 o 
  -6   4  12     3674.93     3643.39     39.35 o 
  -5   4  12      150.70      127.41     10.76 o 
  -4   4  12     1615.05     1717.93     29.62 o 
  -3   4  12     1914.41     2018.53     32.42 o 
  -2   4  12     1722.54     1656.26     64.17 o 
  -1   4  12      224.69      239.85     19.13 o 
   0   4  12     3643.74     3488.58     89.64 o 
   1   4  12      834.92      861.70     33.38 o 
   2   4  12       66.10       36.66     19.53 o 
   3   4  12      324.45      362.53     24.59 o 
   4   4  12      109.66      130.20     21.47 o 
   5   4  12     1227.24     1285.86     68.33 o 
   6   4  12      228.32      237.12     23.36 o 
   7   4  12      171.39      185.62     40.57 o 
   8   4  12      778.29      782.38     39.63 o 
   9   4  12      192.18      191.09     24.45 o 
 -20   5  12       45.48       40.91     41.43 o 
 -19   5  12        4.60       33.20     18.30 o 
 -18   5  12      931.85      959.13    116.50 o 
 -17   5  12     3292.83     3031.96     67.40 o 
 -16   5  12      360.51      346.59     28.64 o 
 -15   5  12       68.83       45.28     16.00 o 
 -14   5  12       33.09       44.04     15.13 o 
 -13   5  12      772.91      793.66     30.47 o 
 -12   5  12      628.58      549.38     27.67 o 
 -11   5  12     1633.19     1710.28     39.88 o 
 -10   5  12      488.05      561.87     21.77 o 
  -9   5  12     4997.18     5079.82     55.90 o 
  -8   5  12       70.85      105.02     13.87 o 
  -7   5  12     1448.61     1594.75     33.29 o 
  -6   5  12     1154.09     1146.53     37.52 o 
  -5   5  12      479.81      464.54     22.60 o 
  -4   5  12      651.15      683.39     41.55 o 
  -3   5  12     3289.52     3309.15     54.45 o 
  -2   5  12     2783.83     2694.49     62.92 o 
  -1   5  12      306.39      316.58     31.46 o 
   0   5  12      109.45       88.50     20.28 o 
   1   5  12     1061.64     1028.91     32.02 o 
   2   5  12      344.13      386.87     40.95 o 
   3   5  12       36.63       45.04     14.96 o 
   4   5  12     3260.65     3278.32     61.42 o 
   5   5  12      580.97      638.47     33.07 o 
   6   5  12      753.71      811.58     36.45 o 
   7   5  12      414.89      391.68     40.14 o 
   8   5  12      778.52      789.34     38.04 o 
 -19   6  12      184.96      190.15     57.67 o 
 -18   6  12       12.51       13.24     24.60 o 
 -17   6  12        7.81      -12.55     23.24 o 
 -16   6  12      703.42      686.32     38.42 o 
 -15   6  12      177.17      150.47     21.67 o 
 -14   6  12     3719.95     3452.49     67.79 o 
 -13   6  12      506.86      490.95     28.42 o 
 -12   6  12     1145.74     1210.42     35.18 o 
 -11   6  12       58.21       32.74     15.44 o 
 -10   6  12      102.85      120.01     13.77 o 
  -9   6  12      102.10       92.64     13.77 o 
  -8   6  12     1604.37     1602.44     33.91 o 
  -7   6  12        9.68        5.65     12.38 o 
  -6   6  12     1721.60     1778.48     41.73 o 
  -5   6  12     1057.47     1090.92     30.67 o 
  -4   6  12      139.74      165.97     19.94 o 
  -3   6  12       32.85       38.09     24.01 o 
  -2   6  12       73.18       78.80     18.07 o 
  -1   6  12        8.46       31.46     21.80 o 
   0   6  12     1897.48     1939.66     49.01 o 
   1   6  12     2027.88     1925.75     69.73 o 
   2   6  12       20.03       40.35     21.54 o 
   3   6  12      717.30      735.63     42.97 o 
   4   6  12      343.95      402.11     47.22 o 
   5   6  12      588.17      639.01     47.83 o 
   6   6  12       42.38      -14.33     44.07 o 
   7   6  12      392.78      394.50     41.24 o 
   8   6  12      321.90      324.92     92.79 o 
 -18   7  12       25.90       50.63     23.42 o 
 -17   7  12       13.78      -10.98     18.27 o 
 -16   7  12      298.40      293.11     29.84 o 
 -15   7  12      431.15      456.99     35.98 o 
 -14   7  12       57.12       29.46     23.27 o 
 -13   7  12     4113.75     4226.65     71.14 o 
 -12   7  12      596.45      482.28     28.82 o 
 -11   7  12      285.23      290.66     34.78 o 
 -10   7  12      251.45      253.41     21.60 o 
  -9   7  12      301.23      283.01     22.06 o 
  -8   7  12      175.80      203.48     32.86 o 
  -7   7  12     7458.42     7357.48    105.89 o 
  -6   7  12      613.05      674.85     25.34 o 
  -5   7  12    10723.79    10760.69    116.96 o 
  -4   7  12     1267.15     1313.94     39.57 o 
  -3   7  12     2040.54     2081.65     83.33 o 
  -2   7  12      833.10      851.12     35.79 o 
  -1   7  12      272.08      290.08     27.83 o 
   0   7  12     2494.45     2461.52     70.71 o 
   1   7  12     3196.79     3076.95     78.41 o 
   2   7  12     3502.23     3461.20    136.36 o 
   3   7  12        2.89       21.78     20.29 o 
   4   7  12     1561.84     1559.66     62.60 o 
   5   7  12       26.62       11.12     28.91 o 
   6   7  12       97.20       98.42     28.84 o 
   7   7  12       61.79       86.26     53.68 o 
 -17   8  12      304.36      317.99     31.34 o 
 -16   8  12       26.73      -11.76     17.21 o 
 -15   8  12        2.92        0.20     27.00 o 
 -14   8  12       19.01        7.54     16.96 o 
 -13   8  12      143.71      157.95     39.86 o 
 -12   8  12     1829.44     1839.38     49.52 o 
 -11   8  12      813.21      748.06     36.28 o 
 -10   8  12     2558.30     2546.08     86.12 o 
  -9   8  12     1013.54     1096.21     84.72 o 
  -8   8  12      380.50      419.33     54.08 o 
  -7   8  12     1133.56     1097.11     85.57 o 
  -6   8  12     1811.97     1779.55    130.57 o 
  -5   8  12        8.38        8.79     38.18 o 
  -4   8  12     1877.28     1843.44    112.29 o 
  -3   8  12     1056.18     1065.60     89.15 o 
  -2   8  12     3668.01     3345.84    130.87 o 
  -1   8  12      226.92      216.18     67.09 o 
   0   8  12     1095.51     1099.49    123.54 o 
   1   8  12        0.99      -34.84     54.87 o 
   2   8  12       19.65      112.95     64.30 o 
   3   8  12      147.13      204.82     30.47 o 
   4   8  12      272.35      246.94     32.45 o 
   5   8  12      607.26      696.36     47.46 o 
 -15   9  12      133.77      108.55     24.49 o 
 -14   9  12      442.71      414.85     31.82 o 
 -13   9  12     2428.22     2594.88    215.23 o 
 -12   9  12      552.95      566.30     64.48 o 
 -11   9  12       24.39       40.69     25.66 o 
 -10   9  12     1957.61     2016.61    129.52 o 
  -9   9  12     3566.82     3329.27    117.15 o 
  -8   9  12      630.44      670.26     74.63 o 
  -7   9  12      282.98      181.66     53.27 o 
  -6   9  12       51.63       65.93     45.80 o 
  -5   9  12      122.14      117.91     49.40 o 
  -4   9  12        1.02       10.73     42.93 o 
  -3   9  12     1875.53     1809.31    149.32 o 
  -2   9  12     3415.22     3310.96    138.37 o 
  -1   9  12       84.12       80.15     52.05 o 
   0   9  12       40.16      -14.62     56.44 o 
   1   9  12      624.51      483.84     91.92 o 
   2   9  12     1298.33     1382.77    136.41 o 
   3   9  12     1332.37     1403.65    138.72 o 
   4   9  12     1110.16      979.33    123.35 o 
 -13  10  12        0.50       18.63     28.72 o 
 -12  10  12     1001.29     1076.86     78.65 o 
 -11  10  12      293.11      268.01     56.69 o 
 -10  10  12      603.33      595.98     83.30 o 
  -9  10  12        9.04       -3.32     56.22 o 
  -8  10  12       35.31       57.78     49.59 o 
  -7  10  12      602.34      524.89     91.24 o 
  -6  10  12      130.79       89.66     52.58 o 
  -5  10  12      231.69      218.68     58.37 o 
  -4  10  12        6.25       -9.63     45.14 o 
  -3  10  12      135.99      109.72     54.61 o 
  -2  10  12     1165.76     1241.25    104.86 o 
  -1  10  12        3.41       -0.82     46.55 o 
   0  10  12     1975.26     2244.17    170.49 o 
   1  10  12      225.10      338.86     85.71 o 
  -9  11  12     1251.28     1226.94    115.11 o 
  -8  11  12       21.76       48.84     41.27 o 
  -7  11  12     4107.59     4166.53    159.87 o 
  -6  11  12      361.23      481.28     76.86 o 
  -5  11  12      856.12      929.66     97.01 o 
  -4  11  12      231.23      321.62     68.66 o 
  -3  11  12      936.42      986.22    107.07 o 
 -22   1  13     1758.89     1689.48     52.55 o 
 -21   1  13       62.80       41.12     37.36 o 
 -20   1  13       86.32       78.53     21.02 o 
 -19   1  13       38.01       20.38     15.20 o 
 -18   1  13     2038.63     2035.02     69.29 o 
 -17   1  13      164.08      176.47     20.39 o 
 -16   1  13      721.52      739.73     68.03 o 
 -15   1  13        6.17      -11.88     11.88 o 
 -14   1  13     8473.37     8267.15    211.52 o 
 -13   1  13      351.19      279.96     68.07 o 
 -12   1  13     3162.62     3256.19     49.85 o 
 -11   1  13      842.67      945.08     27.07 o 
 -10   1  13      258.52      277.58     34.73 o 
  -9   1  13     2941.83     2944.47     61.21 o 
  -8   1  13     3428.89     3297.68     49.86 o 
  -7   1  13     6772.90     6665.69    116.82 o 
  -6   1  13      118.11      105.04     11.50 o 
  -5   1  13      617.51      599.84     26.75 o 
  -4   1  13       46.85       60.42     10.05 o 
  -3   1  13     2487.77     2471.74     34.96 o 
  -2   1  13      284.05      237.00     35.97 o 
  -1   1  13     6802.97     6873.05    106.68 o 
   0   1  13     2060.47     1956.94     88.41 o 
   1   1  13       65.19       71.85     20.22 o 
   2   1  13     3575.62     3549.36     92.05 o 
   3   1  13     2316.66     2347.70     75.59 o 
   4   1  13       70.67       63.11     37.54 o 
   5   1  13      782.05      722.97     34.72 o 
   6   1  13       43.67       33.09     15.79 o 
   7   1  13     1874.29     1803.24     54.56 o 
   8   1  13      469.67      419.90    106.06 o 
   9   1  13      117.38      104.00     20.78 o 
 -22   2  13        0.16       27.41     18.84 o 
 -21   2  13      727.14      719.04     62.41 o 
 -20   2  13       57.09       67.63     20.68 o 
 -19   2  13      788.24      648.92     35.62 o 
 -18   2  13      196.23      190.08     55.48 o 
 -17   2  13      467.34      443.61     28.48 o 
 -16   2  13      265.50      281.89     23.80 o 
 -15   2  13     1781.70     1857.62     47.46 o 
 -14   2  13     1553.46     1518.73     66.75 o 
 -13   2  13       55.81       46.50     13.87 o 
 -12   2  13      125.81      120.50     22.11 o 
 -11   2  13      277.17      292.32     20.83 o 
 -10   2  13      205.58      186.24     14.78 o 
  -9   2  13     4787.94     5155.63     59.74 o 
  -8   2  13     3678.21     3820.22     68.36 o 
  -7   2  13     5528.07     5387.24     52.34 o 
  -6   2  13      725.31      788.64     17.99 o 
  -5   2  13      232.34      209.04     11.03 o 
  -4   2  13      608.26      594.52     22.84 o 
  -3   2  13     2893.81     2954.27     36.80 o 
  -2   2  13      724.94      753.78     27.61 o 
  -1   2  13      264.60      195.29     26.78 o 
   0   2  13      750.98      714.93     29.59 o 
   1   2  13      611.66      604.97     31.71 o 
   2   2  13       17.77       55.52     31.46 o 
   3   2  13      176.53      193.73     20.61 o 
   4   2  13      684.35      741.95     38.00 o 
   5   2  13      142.11      134.03     19.86 o 
   6   2  13       15.64       -0.77     15.16 o 
   7   2  13      663.98      768.19     40.56 o 
   8   2  13      170.70      191.34     28.71 o 
   9   2  13       18.77       61.07     24.14 o 
 -21   3  13      123.48      104.39     49.15 o 
 -20   3  13      273.36      268.90     26.46 o 
 -19   3  13        5.34       27.30     16.83 o 
 -18   3  13     2993.92     2933.88     83.14 o 
 -17   3  13     1032.04     1028.73     38.47 o 
 -16   3  13      109.47      127.25     19.37 o 
 -15   3  13      179.99      203.11     43.55 o 
 -14   3  13     1029.98     1009.70     35.53 o 
 -13   3  13      328.97      358.64     26.32 o 
 -12   3  13    15600.03    15873.82    184.78 o 
 -11   3  13     3649.06     3660.61     54.39 o 
 -10   3  13      997.73     1054.57     24.91 o 
  -9   3  13      249.85      229.97     14.74 o 
  -8   3  13     6306.88     6176.52     57.41 o 
  -7   3  13      875.87      883.71     19.62 o 
  -6   3  13        9.22       14.52      7.71 o 
  -5   3  13     2835.60     2772.13     34.05 o 
  -4   3  13     4760.19     4714.29     65.84 o 
  -3   3  13     4452.96     4434.99     65.25 o 
  -2   3  13     3506.28     3659.19     58.30 o 
  -1   3  13     1014.04      982.55     43.85 o 
   0   3  13     3666.75     3461.60     61.63 o 
   1   3  13      709.07      644.74     32.39 o 
   2   3  13      435.34      446.11     26.89 o 
   3   3  13     1167.15     1177.76     45.16 o 
   4   3  13       51.69       25.83     20.87 o 
   5   3  13       32.40       27.92     20.52 o 
   6   3  13       80.03       44.63     17.31 o 
   7   3  13     1906.76     1886.87     66.34 o 
   8   3  13      851.65      950.76     88.30 o 
   9   3  13      169.18      214.42     36.22 o 
 -21   4  13        3.34      -16.21     16.21 o 
 -20   4  13      146.55      122.67     23.73 o 
 -19   4  13     7166.53     6995.18    169.65 o 
 -18   4  13      205.26      188.72     23.54 o 
 -17   4  13     1795.44     1795.74     60.60 o 
 -16   4  13       55.35       37.94     18.35 o 
 -15   4  13     1649.81     1572.63     57.35 o 
 -14   4  13      279.03      274.61     27.34 o 
 -13   4  13       98.70       97.90     22.52 o 
 -12   4  13     2498.65     2388.45     45.87 o 
 -11   4  13     3376.98     3394.52     60.21 o 
 -10   4  13     2240.20     2205.80     62.66 o 
  -9   4  13     2848.47     2932.70     54.56 o 
  -8   4  13        3.88        4.87      8.28 o 
  -7   4  13     1742.59     1705.31     44.07 o 
  -6   4  13     2204.26     2160.32     30.49 o 
  -5   4  13      852.10      932.67     20.41 o 
  -4   4  13     2434.99     2523.54     36.97 o 
  -3   4  13     1128.46     1166.60     37.08 o 
  -2   4  13      108.41      160.84     46.01 o 
  -1   4  13       15.85       21.44     12.20 o 
   0   4  13      592.81      669.10     27.52 o 
   1   4  13      686.19      648.87     51.21 o 
   2   4  13       40.19       36.38     15.68 o 
   3   4  13      275.99      266.48     23.64 o 
   4   4  13     1692.42     1739.65     71.40 o 
   5   4  13      164.63      201.37     26.15 o 
   6   4  13     4839.77     4685.73    136.57 o 
   7   4  13      947.90      921.53     40.69 o 
   8   4  13     1342.21     1320.21    113.25 o 
 -20   5  13      156.46      156.59     23.85 o 
 -19   5  13     2006.85     1967.61     59.91 o 
 -18   5  13     2015.63     2069.06     57.28 o 
 -17   5  13      643.37      587.90     54.71 o 
 -16   5  13     2686.80     2694.03    150.00 o 
 -15   5  13     1744.51     1594.53     64.04 o 
 -14   5  13     6756.04     6541.19    281.87 o 
 -13   5  13      160.81      216.56     20.69 o 
 -12   5  13      515.04      532.27     34.56 o 
 -11   5  13      438.40      448.77     21.60 o 
 -10   5  13      534.24      564.22     21.47 o 
  -9   5  13     4937.16     5027.68    103.73 o 
  -8   5  13      965.48     1012.03     38.79 o 
  -7   5  13       47.09       45.73      9.70 o 
  -6   5  13      890.93      937.66     26.56 o 
  -5   5  13     1622.03     1686.54     31.97 o 
  -4   5  13     1031.44     1047.57     41.20 o 
  -3   5  13      651.09      677.63     26.92 o 
  -2   5  13     1276.60     1385.53     37.72 o 
  -1   5  13      940.05      938.32     37.18 o 
   0   5  13      800.67      768.20     51.36 o 
   1   5  13      584.66      623.12     27.44 o 
   2   5  13     4479.51     4521.96     74.01 o 
   3   5  13     5894.33     6007.60     87.50 o 
   4   5  13      431.01      432.26     28.07 o 
   5   5  13       56.19       85.10     18.17 o 
   6   5  13      769.67      735.51     41.69 o 
   7   5  13      730.33      748.05     39.22 o 
 -19   6  13       78.15       39.00     44.03 o 
 -18   6  13      145.07      124.19     34.87 o 
 -17   6  13      974.34     1021.52     41.82 o 
 -16   6  13      891.26      930.23    102.27 o 
 -15   6  13     2774.69     2533.16     60.76 o 
 -14   6  13      832.27      922.81     35.31 o 
 -13   6  13     1609.04     1632.70     44.72 o 
 -12   6  13      144.76      139.82     22.53 o 
 -11   6  13      271.82      297.84     23.49 o 
 -10   6  13       82.31       90.14     16.27 o 
  -9   6  13     9129.38     9046.12    102.11 o 
  -8   6  13      579.06      592.95     21.10 o 
  -7   6  13     2638.30     2621.10     75.99 o 
  -6   6  13      137.18      122.54     23.07 o 
  -5   6  13      482.70      494.71     31.89 o 
  -4   6  13     2632.83     2646.70     48.98 o 
  -3   6  13      618.01      627.42     26.48 o 
  -2   6  13        5.47        5.73     27.41 o 
  -1   6  13        6.83        6.30     16.82 o 
   0   6  13     3392.71     3486.50     61.42 o 
   1   6  13     1035.46     1045.44     37.21 o 
   2   6  13     1187.79     1220.56     37.77 o 
   3   6  13     3126.53     3060.03     59.30 o 
   4   6  13      603.22      644.81     48.71 o 
   5   6  13        3.32        6.51     21.47 o 
   6   6  13        3.09      -21.37     21.37 o 
   7   6  13      868.65      933.55     63.38 o 
 -18   7  13      233.93      222.96     28.36 o 
 -17   7  13      816.72      795.05     42.38 o 
 -16   7  13       18.12      -16.50     16.50 o 
 -15   7  13       47.54       35.00     19.32 o 
 -14   7  13      487.23      400.36     28.05 o 
 -13   7  13        2.23       24.62     15.76 o 
 -12   7  13     1550.45     1549.07     54.88 o 
 -11   7  13     1135.87     1160.21     42.00 o 
 -10   7  13      246.77      232.89     21.24 o 
  -9   7  13      265.14      283.83     19.10 o 
  -8   7  13     3532.30     3705.87     58.23 o 
  -7   7  13        7.65       -6.08     17.84 o 
  -6   7  13      253.55      287.51     19.47 o 
  -5   7  13        0.82       10.51     11.00 o 
  -4   7  13     2427.87     2556.31     94.47 o 
  -3   7  13       32.62       18.53     34.32 o 
  -2   7  13     1623.65     1692.12     78.65 o 
  -1   7  13      302.91      290.14     28.93 o 
   0   7  13      108.30      140.74     25.31 o 
   1   7  13     1276.18     1160.42     51.12 o 
   2   7  13       17.97      115.93     69.48 o 
   3   7  13      288.95      324.52     42.92 o 
   4   7  13       18.28       23.84     23.92 o 
   5   7  13       30.06       62.71     35.64 o 
   6   7  13      254.41      228.26     43.37 o 
 -17   8  13      192.75      212.51     35.62 o 
 -16   8  13       78.04       94.83     23.17 o 
 -15   8  13     4386.69     4364.00     86.21 o 
 -14   8  13        0.34        9.63     17.42 o 
 -13   8  13      381.39      369.36     42.76 o 
 -12   8  13      192.51      187.48     23.13 o 
 -11   8  13     2063.39     2055.65     51.79 o 
 -10   8  13       88.11       94.41     26.63 o 
  -9   8  13       43.89       48.73     22.78 o 
  -8   8  13      800.16      830.34     70.46 o 
  -7   8  13       85.61      104.22     41.46 o 
  -6   8  13     1109.44     1062.05    109.84 o 
  -5   8  13     1244.88     1307.07     97.75 o 
  -4   8  13     3093.67     2895.76    123.04 o 
  -3   8  13       32.19       42.66     50.24 o 
  -2   8  13      523.27      558.14     88.82 o 
  -1   8  13        1.56       18.28     56.40 o 
   0   8  13     4851.69     5085.85    208.08 o 
   1   8  13      844.08      902.02    113.83 o 
   2   8  13     1204.20     1144.41    125.42 o 
   3   8  13      301.30      271.98     83.67 o 
   4   8  13       16.36       50.58     23.38 o 
 -15   9  13      276.37      253.73     30.14 o 
 -14   9  13       70.37       81.56     45.79 o 
 -13   9  13       48.03       36.50     26.61 o 
 -12   9  13      232.19      225.68     35.17 o 
 -11   9  13      316.91      310.57     35.95 o 
 -10   9  13      122.15       78.49     36.06 o 
  -9   9  13      476.47      327.09    116.14 o 
  -8   9  13       41.91       95.09     42.33 o 
  -7   9  13        0.70       67.04     45.41 o 
  -6   9  13       40.64      173.36     51.31 o 
  -5   9  13      292.51      477.47     70.66 o 
  -4   9  13      620.44      608.52     77.09 o 
  -3   9  13      143.95       78.03     49.50 o 
  -2   9  13      475.85      517.18     75.18 o 
  -1   9  13      154.98      169.45     70.67 o 
   0   9  13       79.64      167.91     72.66 o 
   1   9  13       77.57       12.38     62.09 o 
   2   9  13        2.75      -15.97     73.37 o 
 -13  10  13      150.87      154.04     41.12 o 
 -12  10  13      197.22      224.17     35.57 o 
 -11  10  13     2720.22     2916.35     85.66 o 
 -10  10  13      702.23      706.15     90.08 o 
  -9  10  13      121.23       93.22     55.85 o 
  -8  10  13      282.64      330.42     56.79 o 
  -7  10  13      240.62      119.75     63.32 o 
  -6  10  13      125.91      205.91     60.71 o 
  -5  10  13      508.97      469.63     73.80 o 
  -4  10  13     4851.05     5081.51    179.68 o 
  -3  10  13        3.42       56.48     50.16 o 
  -2  10  13       74.90      132.87     69.14 o 
  -1  10  13      559.67      580.91    116.53 o 
   0  10  13     1160.38      882.77    118.76 o 
  -6  11  13       10.01        7.65     51.40 o 
 -22   0  14       39.09       -7.72     35.07 o 
 -21   0  14      235.23      243.17     64.20 o 
 -20   0  14     2905.04     2997.93     93.40 o 
 -19   0  14       42.58       41.50     29.13 o 
 -18   0  14      539.74      567.07    136.49 o 
 -17   0  14     5061.15     4817.32    113.83 o 
 -16   0  14    13377.15    12950.19    209.03 o 
 -15   0  14     1803.73     1875.92     64.23 o 
 -13   0  14      301.36      276.50     29.13 o 
 -12   0  14     2442.99     2254.18     63.87 o 
 -11   0  14      370.69      315.55     43.70 o 
 -10   0  14      355.14      393.62     29.90 o 
  -9   0  14     7998.17     8278.96    101.97 o 
  -8   0  14      259.46      304.27     19.62 o 
  -7   0  14      104.48       98.70     13.10 o 
  -6   0  14        7.04       -8.47      8.47 o 
  -5   0  14     6976.22     7145.31     83.32 o 
  -4   0  14      536.03      606.30     38.16 o 
  -3   0  14     2093.03     2116.30     96.57 o 
  -2   0  14      450.72      513.63     39.95 o 
  -1   0  14       66.40       93.08     29.13 o 
   0   0  14     2399.67     2427.59     75.78 o 
   1   0  14    16643.01    16100.78    250.39 o 
   2   0  14        0.66       10.64     17.93 o 
   3   0  14     2525.64     2591.23    234.68 o 
   4   0  14        4.57       -3.15     25.90 o 
   5   0  14      606.44      545.15     48.99 o 
   6   0  14       95.65       98.84     29.00 o 
   7   0  14       83.75       79.04     50.17 o 
   8   0  14      136.56      120.30     33.94 o 
 -22   1  14      195.76      243.38     27.03 o 
 -21   1  14     2973.24     2994.90     69.01 o 
 -20   1  14      626.64      568.91     33.81 o 
 -19   1  14      837.74      773.02     35.88 o 
 -18   1  14      695.58      794.67     33.37 o 
 -17   1  14      221.33      214.05     46.41 o 
 -16   1  14      323.19      260.29     29.90 o 
 -15   1  14      192.08      183.85     42.24 o 
 -14   1  14      494.82      429.10     99.77 o 
 -13   1  14       11.60        4.97     11.46 o 
 -12   1  14        0.30        2.22     11.23 o 
 -11   1  14     1504.40     1542.00     36.28 o 
 -10   1  14     2170.12     2206.85     68.06 o 
  -9   1  14     4278.60     4303.99     55.61 o 
  -8   1  14     2606.91     2709.41     48.57 o 
  -7   1  14      227.11      237.22     12.19 o 
  -6   1  14     3319.39     3332.37     37.15 o 
  -5   1  14     2574.64     2621.82     37.35 o 
  -4   1  14     1616.45     1592.87     21.57 o 
  -3   1  14      542.99      597.24     29.62 o 
  -2   1  14       23.95       21.42     18.07 o 
  -1   1  14      199.30      230.02     22.11 o 
   0   1  14        8.05       14.20     19.78 o 
   1   1  14      617.91      562.84     30.29 o 
   2   1  14     1130.53     1077.83     67.75 o 
   3   1  14        0.20      -12.26     12.26 o 
   4   1  14     1870.72     1878.69    106.21 o 
   5   1  14      720.68      703.96     37.54 o 
   6   1  14     2263.28     2129.00     57.52 o 
   7   1  14      164.36      191.27     24.93 o 
   8   1  14      805.25      782.69     63.54 o 
 -22   2  14       10.31       21.87     18.17 o 
 -21   2  14      165.23      171.98     27.62 o 
 -20   2  14     1527.30     1483.70     48.22 o 
 -19   2  14      568.34      546.52     58.88 o 
 -18   2  14       16.63       -7.44     36.34 o 
 -17   2  14      641.45      581.22     32.14 o 
 -16   2  14      130.24       75.37     24.20 o 
 -15   2  14      981.40      849.11     79.11 o 
 -14   2  14     5551.68     5225.33    102.80 o 
 -13   2  14     1879.93     1763.61    644.70 o 
 -12   2  14      571.58      634.71     32.55 o 
 -11   2  14      152.88      146.75     14.70 o 
 -10   2  14     3131.95     3193.31     47.43 o 
  -9   2  14     5734.28     5817.95     65.04 o 
  -8   2  14        6.65        9.30      9.86 o 
  -7   2  14      344.68      326.77     14.18 o 
  -6   2  14     2106.91     2157.60     59.38 o 
  -5   2  14     8436.76     8588.74     71.33 o 
  -4   2  14     1368.38     1311.21     20.67 o 
  -3   2  14      554.89      517.05     39.40 o 
  -2   2  14      686.49      753.52     30.58 o 
  -1   2  14     9021.44     8863.03    112.06 o 
   0   2  14      597.68      559.57     30.37 o 
   1   2  14       47.58       23.74     21.80 o 
   2   2  14     1846.94     1771.84     59.03 o 
   3   2  14      975.97      906.65     35.79 o 
   4   2  14      389.16      342.80     27.05 o 
   5   2  14     3770.72     3598.62     73.02 o 
   6   2  14     1556.65     1440.52     66.64 o 
   7   2  14      459.14      525.91     35.33 o 
   8   2  14        1.25       82.34     28.15 o 
 -21   3  14      644.81      675.44     39.10 o 
 -20   3  14      418.73      406.80     31.69 o 
 -19   3  14      573.38      603.35     74.56 o 
 -18   3  14        0.87        7.39     17.33 o 
 -17   3  14      138.45      119.49     18.76 o 
 -16   3  14       24.00       -0.75     14.50 o 
 -15   3  14      762.85      735.73     33.83 o 
 -14   3  14      115.48       85.31     15.70 o 
 -13   3  14      633.09      570.80     34.84 o 
 -12   3  14     2214.92     2266.04     45.67 o 
 -11   3  14     3151.77     3242.40     53.80 o 
 -10   3  14      126.52      135.38     18.42 o 
  -9   3  14       15.42       24.24     11.70 o 
  -8   3  14     2303.61     2337.96     45.63 o 
  -7   3  14       62.41       51.58     10.70 o 
  -6   3  14     1170.38     1191.12     25.56 o 
  -5   3  14      152.45      179.21     11.30 o 
  -4   3  14      734.09      720.32     36.19 o 
  -3   3  14       82.39       99.58     27.72 o 
  -2   3  14     1592.41     1539.73     52.66 o 
  -1   3  14      464.81      476.99     52.46 o 
   0   3  14        1.71       -0.09     14.33 o 
   1   3  14     1287.75     1235.59     64.75 o 
   2   3  14      887.23      869.08     39.26 o 
   3   3  14      807.88      818.35     89.53 o 
   4   3  14      904.18      867.75     36.76 o 
   5   3  14      178.42      191.82     37.45 o 
   6   3  14     2040.15     1989.85     83.69 o 
   7   3  14      303.58      278.36     43.14 o 
   8   3  14       14.12        2.32     17.34 o 
 -21   4  14       17.99       12.64     19.91 o 
 -20   4  14     2945.04     2767.40     99.24 o 
 -19   4  14      230.02      210.74     55.27 o 
 -18   4  14     1418.89     1348.08     46.18 o 
 -17   4  14     1186.84     1156.70     53.16 o 
 -16   4  14     1333.80     1267.40     42.08 o 
 -15   4  14       67.58       72.32     20.10 o 
 -14   4  14      474.18      467.67     29.05 o 
 -13   4  14     1305.22     1220.19     41.77 o 
 -12   4  14      166.45      138.87     21.29 o 
 -11   4  14      206.29      216.41     16.24 o 
 -10   4  14       67.09      101.81     12.78 o 
  -9   4  14      339.03      364.75     18.94 o 
  -8   4  14      858.52      849.97     25.41 o 
  -7   4  14      110.28      115.03     14.22 o 
  -6   4  14      224.68      206.40     12.77 o 
  -5   4  14     2976.55     3050.15     42.79 o 
  -4   4  14     2831.95     2960.47     53.36 o 
  -3   4  14        4.58      -13.50     13.50 o 
  -2   4  14       31.76       52.46     14.47 o 
  -1   4  14     2294.36     2124.96     46.88 o 
   0   4  14       83.57       62.42     14.95 o 
   1   4  14     1260.49     1160.52     36.49 o 
   2   4  14     1673.27     1589.21     53.32 o 
   3   4  14     3042.62     3009.78    111.41 o 
   4   4  14       12.16       37.69     38.47 o 
   5   4  14     3595.63     3569.08     99.68 o 
   6   4  14       28.34       20.25     16.39 o 
   7   4  14      338.50      347.33     55.99 o 
 -20   5  14      188.29      194.19     32.04 o 
 -19   5  14      486.49      523.57     35.98 o 
 -18   5  14       17.35       22.07     17.25 o 
 -17   5  14      419.45      451.36     31.60 o 
 -16   5  14       87.77       70.79     26.86 o 
 -15   5  14      177.38      182.29     22.99 o 
 -14   5  14      454.91      426.59     29.05 o 
 -13   5  14      448.47      504.72     27.39 o 
 -12   5  14     1012.59     1126.28     36.10 o 
 -11   5  14      342.99      336.89     23.40 o 
 -10   5  14       29.79       30.47     11.31 o 
  -9   5  14     2247.25     2276.38     42.80 o 
  -8   5  14       19.45       14.47     13.76 o 
  -7   5  14     1336.63     1348.22     50.82 o 
  -6   5  14      805.49      848.16     24.72 o 
  -5   5  14      399.10      396.99     22.76 o 
  -4   5  14        1.10       -5.44     18.34 o 
  -3   5  14      447.68      432.50     39.97 o 
  -2   5  14     1221.58     1281.22     49.68 o 
  -1   5  14      255.63      210.78     20.14 o 
   0   5  14      507.50      497.75     29.96 o 
   1   5  14        0.87       19.68     12.91 o 
   2   5  14      648.92      661.68     32.86 o 
   3   5  14      681.39      629.91     33.16 o 
   4   5  14       66.89       62.30     21.82 o 
   5   5  14      104.10      105.32     21.08 o 
   6   5  14     2055.38     2083.82     55.86 o 
 -19   6  14       63.95       60.20     32.10 o 
 -18   6  14     1612.55     1525.57     75.05 o 
 -17   6  14      574.84      563.71     55.30 o 
 -16   6  14      641.94      699.72     84.31 o 
 -15   6  14     1710.92     1650.56     90.10 o 
 -14   6  14       42.71        9.53     16.31 o 
 -13   6  14        2.02      -11.09     11.47 o 
 -12   6  14      147.44      145.67     18.66 o 
 -11   6  14      117.00      112.76     19.94 o 
 -10   6  14     2256.19     2306.33     38.24 o 
  -9   6  14     1208.23     1128.29     30.97 o 
  -8   6  14     1559.94     1579.06     28.64 o 
  -7   6  14       77.84       62.76     11.82 o 
  -6   6  14     3528.29     3524.93     61.93 o 
  -5   6  14     1055.82     1028.70     51.29 o 
  -4   6  14      343.89      354.95     23.75 o 
  -3   6  14      677.21      726.92     33.39 o 
  -2   6  14      380.34      447.54     25.41 o 
  -1   6  14       70.21       62.87     33.25 o 
   0   6  14     1257.89     1205.49     50.15 o 
   1   6  14     3132.09     3063.61     80.92 o 
   2   6  14      354.76      323.53     24.92 o 
   3   6  14     1249.25     1327.96     41.18 o 
   4   6  14       27.58       32.55     24.12 o 
   5   6  14      134.23      149.70     71.53 o 
   6   6  14        6.69       31.20     44.02 o 
 -18   7  14      109.91       91.72     29.25 o 
 -17   7  14     1296.65     1283.78     48.42 o 
 -16   7  14      712.18      721.84     40.56 o 
 -15   7  14      148.08      124.09     22.26 o 
 -14   7  14       12.12      -11.97     19.74 o 
 -13   7  14      808.90      783.35     35.50 o 
 -12   7  14      245.97      252.04     24.00 o 
 -11   7  14        6.79       24.10     14.39 o 
 -10   7  14     4981.52     4954.75     64.37 o 
  -9   7  14     3337.20     3397.78     65.63 o 
  -8   7  14      680.38      657.43     40.53 o 
  -7   7  14      218.84      230.02     19.41 o 
  -6   7  14     1408.86     1522.93     47.54 o 
  -5   7  14     3055.77     3033.98     64.90 o 
  -4   7  14     1627.14     1639.15     40.08 o 
  -3   7  14      202.08      261.69     27.67 o 
  -2   7  14     1173.10     1205.94     47.43 o 
  -1   7  14       14.94        5.90     28.35 o 
   0   7  14       41.31       35.15     30.63 o 
   1   7  14       77.66       92.72     39.95 o 
   2   7  14     2088.40     2230.10     73.32 o 
   3   7  14      367.36      389.97     40.91 o 
   4   7  14      655.36      770.78     79.95 o 
   5   7  14       42.02       11.76     34.05 o 
 -17   8  14       24.01       66.29     28.85 o 
 -16   8  14      217.71      223.08     41.14 o 
 -15   8  14      554.86      471.55     35.13 o 
 -14   8  14     1158.81     1275.88     90.15 o 
 -13   8  14      504.45      478.65     38.56 o 
 -12   8  14      180.40      180.33     22.49 o 
 -11   8  14      298.01      303.72     47.96 o 
 -10   8  14      677.19      736.85     77.56 o 
  -9   8  14      553.02      581.25     38.70 o 
  -8   8  14       30.03       24.56     22.20 o 
  -7   8  14      176.94      144.73     44.68 o 
  -6   8  14      755.41      722.19     94.06 o 
  -5   8  14      421.78      332.51     60.77 o 
  -4   8  14      593.68      575.28    103.21 o 
  -3   8  14      465.59      485.50     87.70 o 
  -2   8  14      306.61      358.71     80.07 o 
  -1   8  14      538.44      719.10    218.50 o 
   0   8  14      396.43      418.32     88.26 o 
   1   8  14      939.41      999.45    119.36 o 
   2   8  14      528.82      655.47    105.08 o 
   3   8  14      216.53      218.68     81.72 o 
 -15   9  14     2038.61     1972.45     59.93 o 
 -14   9  14        1.51       19.47     19.51 o 
 -13   9  14     2092.26     2182.79     75.86 o 
 -12   9  14     2196.21     2364.84    152.85 o 
 -11   9  14     1667.16     1798.91     67.82 o 
 -10   9  14      348.99      297.91     85.78 o 
  -9   9  14       28.13        6.90     24.10 o 
  -8   9  14      866.23      950.38     79.21 o 
  -7   9  14        4.34       31.80     40.57 o 
  -6   9  14      920.56      867.02     86.77 o 
  -5   9  14        2.07       50.69     48.17 o 
  -4   9  14        0.53       -7.32     44.55 o 
  -3   9  14      163.22      174.90     65.28 o 
  -2   9  14     4089.59     4151.44    264.35 o 
  -1   9  14      181.40      151.91     76.97 o 
   0   9  14       30.76       87.34     66.68 o 
   1   9  14      856.61      962.91    123.07 o 
 -12  10  14       36.92       34.39     29.09 o 
 -11  10  14      129.46       92.31     31.41 o 
 -10  10  14       30.51      -25.05     27.41 o 
  -9  10  14      614.20      615.91     86.03 o 
  -8  10  14      269.16      302.23     72.26 o 
  -7  10  14       16.86       55.25     37.79 o 
  -6  10  14     1410.21     1369.02    108.78 o 
  -5  10  14      277.88      433.06     92.70 o 
  -4  10  14     1029.25     1057.01    115.56 o 
  -3  10  14       52.80      174.13     58.43 o 
  -2  10  14      113.90       49.07    106.82 o 
 -22   1  15     1698.50     1620.36     52.36 o 
 -21   1  15      549.87      561.32     57.62 o 
 -20   1  15      690.70      806.42     74.79 o 
 -19   1  15      227.21      239.15     32.86 o 
 -18   1  15     1338.64     1358.60     55.44 o 
 -17   1  15     4073.02     3794.19     69.39 o 
 -16   1  15      811.66      761.17     31.71 o 
 -15   1  15      938.87     1015.83     47.72 o 
 -14   1  15     2116.24     2097.56     86.59 o 
 -13   1  15     3723.26     3471.95    128.80 o 
 -12   1  15      483.69      435.62     35.96 o 
 -11   1  15     5059.09     5171.08     76.78 o 
 -10   1  15       43.54       66.86     10.21 o 
  -9   1  15       91.13      103.23     11.29 o 
  -8   1  15       94.46      109.83     13.67 o 
  -7   1  15    10150.86    10357.31     89.56 o 
  -6   1  15       31.52       43.64      7.73 o 
  -5   1  15      388.50      375.71     33.21 o 
  -4   1  15     2164.15     2242.91    103.84 o 
  -3   1  15     3401.74     3563.01     64.25 o 
  -2   1  15       35.76       11.14     13.38 o 
  -1   1  15     2686.17     2676.07     86.28 o 
   0   1  15        2.91      -11.68     12.60 o 
   1   1  15     1904.49     1894.06     49.59 o 
   2   1  15      130.33      129.17     19.17 o 
   3   1  15      274.26      236.57     35.82 o 
   4   1  15      754.12      837.48     38.74 o 
   5   1  15      160.85      131.14     33.16 o 
   6   1  15      145.38      170.78     23.81 o 
   7   1  15      600.44      501.49     52.02 o 
 -22   2  15      430.76      441.76     34.00 o 
 -21   2  15      257.71      285.22     28.04 o 
 -20   2  15      296.70      268.88     43.79 o 
 -19   2  15       65.92       69.03     28.22 o 
 -18   2  15       84.61       81.13     18.69 o 
 -17   2  15       90.97       63.74     18.58 o 
 -16   2  15       16.50       13.36     14.22 o 
 -15   2  15     1462.44     1317.56     84.46 o 
 -14   2  15      444.25      448.68     33.02 o 
 -13   2  15        9.47       25.06     13.47 o 
 -12   2  15      759.35      704.96     26.29 o 
 -11   2  15      329.36      382.68     21.13 o 
 -10   2  15      415.05      464.58     27.25 o 
  -9   2  15     1096.28     1097.22     23.92 o 
  -8   2  15     3033.13     3141.70     53.87 o 
  -7   2  15      116.19      154.08     11.93 o 
  -6   2  15     4136.04     4220.88     60.76 o 
  -5   2  15        6.46       14.07      7.87 o 
  -4   2  15       87.25       92.62     20.61 o 
  -3   2  15      255.59      243.69     37.64 o 
  -2   2  15       57.14       61.18     18.63 o 
  -1   2  15      794.32      826.43     36.75 o 
   0   2  15     2123.69     2188.74     91.57 o 
   1   2  15      108.06      107.00     33.17 o 
   2   2  15      945.68      885.10     47.41 o 
   3   2  15       11.94        3.03     14.47 o 
   4   2  15     1048.13      957.75     39.36 o 
   5   2  15       50.80       59.88     24.45 o 
   6   2  15      810.49      885.61     39.70 o 
   7   2  15      176.64      220.36     61.83 o 
 -21   3  15      528.39      499.43     45.74 o 
 -20   3  15      269.23      240.86     51.18 o 
 -19   3  15      522.93      501.77     40.68 o 
 -18   3  15        5.40       -1.63     15.30 o 
 -17   3  15      325.06      296.09     26.14 o 
 -16   3  15       36.12       56.39     16.83 o 
 -15   3  15     4079.41     3725.81     68.83 o 
 -14   3  15       27.75       27.90     12.68 o 
 -13   3  15       73.23       72.63     15.75 o 
 -12   3  15     2173.54     2245.39     45.89 o 
 -11   3  15    13379.60    13557.96    216.40 o 
 -10   3  15     1305.99     1320.18     28.95 o 
  -9   3  15      158.59      155.05     12.87 o 
  -8   3  15      183.79      185.75     17.19 o 
  -7   3  15     1311.02     1373.47     28.26 o 
  -6   3  15       40.86       26.30      8.50 o 
  -5   3  15       73.67       84.61     16.77 o 
  -4   3  15      939.73     1021.55     34.45 o 
  -3   3  15    10824.79    10699.29    186.41 o 
  -2   3  15       19.65       29.51     16.56 o 
  -1   3  15     5399.38     5205.54    130.98 o 
   0   3  15      162.06      178.37     26.88 o 
   1   3  15       87.19       80.92     17.42 o 
   2   3  15       86.74      119.02     34.73 o 
   3   3  15       53.48       98.90     28.30 o 
   4   3  15     2740.52     2590.00     62.02 o 
   5   3  15     1133.36     1094.46     63.80 o 
   6   3  15       87.68      100.07     20.65 o 
   7   3  15       11.93       35.79     26.42 o 
 -21   4  15      846.73      790.18     43.20 o 
 -20   4  15      463.34      474.98     33.91 o 
 -19   4  15      133.71      106.72     21.59 o 
 -18   4  15      148.95      204.32     32.21 o 
 -17   4  15     2679.86     2586.88     60.82 o 
 -16   4  15      632.05      671.78     56.61 o 
 -15   4  15     1332.38     1149.52     65.52 o 
 -14   4  15     2799.58     2737.15    276.00 o 
 -13   4  15     1401.30     1510.25     46.28 o 
 -12   4  15      198.54      201.70     23.11 o 
 -11   4  15       56.92       59.14     23.18 o 
 -10   4  15      705.74      720.01     23.89 o 
  -9   4  15      209.78      181.01     13.06 o 
  -8   4  15     3068.73     3012.79     80.50 o 
  -7   4  15     1889.28     1815.00     39.51 o 
  -6   4  15      805.04      811.70     20.48 o 
  -5   4  15      459.40      470.22     20.01 o 
  -4   4  15     5871.92     5665.93    111.20 o 
  -3   4  15     1088.90     1114.19     36.83 o 
  -2   4  15     1135.87     1057.93     35.50 o 
  -1   4  15       39.99       42.84     18.79 o 
   0   4  15     1977.63     1954.23     64.58 o 
   1   4  15       79.17      102.17     17.73 o 
   2   4  15     2752.13     2723.98     70.41 o 
   3   4  15        6.91       26.47     22.49 o 
   4   4  15     4888.83     4791.86     82.55 o 
   5   4  15      307.34      283.57     27.64 o 
   6   4  15      950.28      938.08     40.68 o 
 -20   5  15        0.37       -5.13     18.38 o 
 -19   5  15      338.35      338.01     30.15 o 
 -18   5  15     2727.07     2592.66    154.59 o 
 -17   5  15     3706.10     3569.79     74.30 o 
 -16   5  15      253.51      275.12     38.41 o 
 -15   5  15       60.56       42.34     17.48 o 
 -14   5  15      403.67      374.45     39.43 o 
 -13   5  15     3111.53     3138.00    101.07 o 
 -12   5  15      121.44      130.37     15.76 o 
 -11   5  15        3.40       16.97     12.18 o 
 -10   5  15      188.80      227.63     15.90 o 
  -9   5  15       14.27       20.88     10.51 o 
  -8   5  15        0.69      -10.01     10.01 o 
  -7   5  15     1454.62     1554.89     36.84 o 
  -6   5  15     3068.10     2979.75     50.89 o 
  -5   5  15      231.71      254.40     21.15 o 
  -4   5  15     1534.11     1579.10     49.04 o 
  -3   5  15      921.58      952.23     32.03 o 
  -2   5  15      681.84      659.14     36.94 o 
  -1   5  15     5068.50     4971.46     78.62 o 
   0   5  15      402.91      354.54     25.49 o 
   1   5  15     2306.45     2248.84     77.73 o 
   2   5  15        1.46        2.82     14.74 o 
   3   5  15       10.27       55.60     27.24 o 
   4   5  15      136.21      130.88     21.76 o 
   5   5  15      323.50      371.14     46.40 o 
 -19   6  15      966.80     1028.30     91.55 o 
 -18   6  15      770.41      781.90     60.61 o 
 -17   6  15       34.86       24.87     17.54 o 
 -16   6  15      315.02      336.79     28.54 o 
 -15   6  15      437.65      480.19     32.71 o 
 -14   6  15     1508.78     1630.43     62.94 o 
 -13   6  15      133.20      125.83     29.84 o 
 -12   6  15      680.46      716.87     27.73 o 
 -11   6  15     1213.95     1242.64     31.04 o 
 -10   6  15     3369.61     3297.60     45.17 o 
  -9   6  15        6.41       18.10     14.73 o 
  -8   6  15     2942.34     2928.76     45.51 o 
  -7   6  15      194.18      240.55     25.42 o 
  -6   6  15     9019.39     9037.91    120.11 o 
  -5   6  15       56.40       44.61     13.52 o 
  -4   6  15      251.73      244.35     22.11 o 
  -3   6  15        0.56       -6.63     12.16 o 
  -2   6  15     2509.67     2470.36     57.15 o 
  -1   6  15     1100.51     1041.98     60.18 o 
   0   6  15     2466.35     2345.90     53.94 o 
   1   6  15      651.99      690.17     37.84 o 
   2   6  15     3629.87     3761.55     82.45 o 
   3   6  15      618.34      614.76     48.22 o 
   4   6  15        2.97      -16.24     30.02 o 
   5   6  15      473.07      520.16     48.68 o 
 -18   7  15       69.05       95.94     23.14 o 
 -17   7  15       95.70       82.89     21.58 o 
 -16   7  15      863.17      924.51     43.46 o 
 -15   7  15       80.81      125.68     21.82 o 
 -14   7  15      842.05      761.34     67.87 o 
 -13   7  15      281.64      239.13     23.60 o 
 -12   7  15      202.73      180.31     23.51 o 
 -11   7  15     3203.66     3257.13     52.06 o 
 -10   7  15        1.93       -7.25     15.60 o 
  -9   7  15      160.57      144.37     19.23 o 
  -8   7  15      723.23      761.46     40.61 o 
  -7   7  15     2102.38     2189.54     38.59 o 
  -6   7  15       68.18       67.22     13.35 o 
  -5   7  15        0.77       11.26     15.26 o 
  -4   7  15     1092.22     1098.36     89.79 o 
  -3   7  15     3707.55     3649.87    173.18 o 
  -2   7  15       92.19       93.65     23.39 o 
  -1   7  15      311.37      297.03     33.51 o 
   0   7  15       79.40       56.87     23.45 o 
   1   7  15       46.25       75.13     24.25 o 
   2   7  15        1.31      -20.55     20.55 o 
   3   7  15        7.96       39.33     24.49 o 
 -17   8  15      133.55      106.03     57.29 o 
 -16   8  15       82.36      118.90     23.78 o 
 -15   8  15     1101.13     1138.62     45.74 o 
 -14   8  15     1855.54     1770.57     49.96 o 
 -13   8  15     1270.41     1343.49     53.53 o 
 -12   8  15       19.29       22.84     19.30 o 
 -11   8  15      662.09      695.22     52.70 o 
 -10   8  15     3678.61     3796.59     87.62 o 
  -9   8  15      353.60      372.29     51.47 o 
  -8   8  15      547.61      558.30     42.79 o 
  -7   8  15       96.37      115.23     24.94 o 
  -6   8  15      981.68     1025.99     95.39 o 
  -5   8  15       27.66       57.61     67.98 o 
  -4   8  15     1547.44     1691.23    137.71 o 
  -3   8  15      297.70      409.15     96.57 o 
  -2   8  15       65.16       35.46     57.21 o 
  -1   8  15        1.89      -52.64     52.64 o 
   0   8  15     3160.57     3047.42    181.59 o 
   1   8  15      965.56      781.43    117.07 o 
   2   8  15        0.38      -45.72     57.74 o 
 -14   9  15       88.50      106.00     23.22 o 
 -13   9  15      369.15      328.58     39.24 o 
 -12   9  15      368.67      373.84     39.72 o 
 -11   9  15      121.85       93.44     28.73 o 
 -10   9  15      148.02      108.31     29.49 o 
  -9   9  15       12.43       60.15     25.35 o 
  -8   9  15      297.75      301.90     33.10 o 
  -7   9  15      382.38      423.67     60.64 o 
  -6   9  15      671.17      604.41     74.50 o 
  -5   9  15        2.10        0.36     46.30 o 
  -4   9  15       40.62        8.78     94.41 o 
  -3   9  15      491.05      438.67     86.57 o 
  -2   9  15        3.24       28.56     60.36 o 
  -1   9  15       37.07       93.87    100.35 o 
   0   9  15      206.40       82.32     77.69 o 
 -11  10  15      710.27      645.43    169.08 o 
 -10  10  15     1810.29     1928.64     72.30 o 
  -9  10  15       44.25       63.60     27.73 o 
  -8  10  15       60.74       44.28     45.36 o 
  -7  10  15       72.23       35.60     33.74 o 
  -6  10  15      990.22      848.47    121.15 o 
  -5  10  15      336.08      271.78     66.63 o 
  -4  10  15     2852.40     2776.75    174.82 o 
 -22   0  16      394.95      369.83     42.79 o 
 -21   0  16       26.59       74.23     42.62 o 
 -20   0  16     1452.69     1359.67    199.61 o 
 -19   0  16     7434.67     7074.89    148.65 o 
 -18   0  16      598.83      523.04     44.43 o 
 -17   0  16     1852.18     1752.98     66.67 o 
 -15   0  16     8892.78     8846.24    158.56 o 
 -14   0  16      158.32      156.84     26.14 o 
 -13   0  16     2482.45     2382.94     68.18 o 
 -12   0  16      251.99      256.65     67.44 o 
 -11   0  16     1396.95     1415.75     39.59 o 
 -10   0  16      798.04      832.33     36.21 o 
  -9   0  16     4113.40     4340.21     67.21 o 
  -8   0  16     4055.02     4269.72     98.20 o 
  -7   0  16     7775.09     8075.50    157.60 o 
  -6   0  16      311.26      297.67     20.31 o 
  -5   0  16        8.90       28.05     22.66 o 
  -4   0  16       13.36      -36.51     63.66 o 
  -3   0  16     3362.63     3096.03     91.71 o 
  -2   0  16     1108.95     1056.56     52.55 o 
  -1   0  16    10089.43     9166.59    170.43 o 
   0   0  16     3681.83     3544.46     97.77 o 
   1   0  16     1065.81      951.77     51.87 o 
   2   0  16     3335.72     3210.89    119.77 o 
   3   0  16     2647.44     2655.05    105.74 o 
   4   0  16      120.01      144.42     51.79 o 
   5   0  16      274.05      246.62     63.66 o 
   6   0  16     2105.27     1918.26    221.19 o 
 -22   1  16      116.08       99.80     21.85 o 
 -21   1  16        3.11      -31.30     31.30 o 
 -20   1  16      334.39      364.99     29.22 o 
 -19   1  16      208.06      195.62     30.93 o 
 -18   1  16      959.71      974.59     37.47 o 
 -17   1  16       41.20       56.56     16.02 o 
 -16   1  16      497.70      468.75     31.14 o 
 -15   1  16       40.09       52.64     15.89 o 
 -14   1  16      180.63      171.62     18.13 o 
 -13   1  16        7.42        0.29     31.39 o 
 -12   1  16        2.63        2.43     22.50 o 
 -11   1  16      209.41      226.38     28.83 o 
 -10   1  16     5909.04     5934.14     78.94 o 
  -9   1  16      137.47      118.07     21.38 o 
  -8   1  16     7216.93     7244.57     83.64 o 
  -7   1  16       84.16       75.62      9.59 o 
  -6   1  16     1627.77     1546.30     24.27 o 
  -5   1  16      206.62      180.09     48.55 o 
  -4   1  16      173.60      181.76     21.32 o 
  -3   1  16      169.37      189.12     31.93 o 
  -2   1  16       75.99       82.66     16.32 o 
  -1   1  16       13.22       16.97     18.76 o 
   0   1  16     2289.64     2225.16     96.95 o 
   1   1  16      448.79      464.24     30.31 o 
   2   1  16     1336.12     1280.52     43.73 o 
   3   1  16        8.87      -20.57     20.57 o 
   4   1  16      468.12      481.15     33.02 o 
   5   1  16       33.61       42.62     18.16 o 
   6   1  16      518.27      482.82     79.11 o 
 -22   2  16      571.23      613.66     86.91 o 
 -21   2  16      129.69      136.32     28.65 o 
 -20   2  16      605.05      565.92     98.80 o 
 -19   2  16      911.12      940.77     39.95 o 
 -18   2  16        0.91       -9.03     14.64 o 
 -17   2  16      680.23      658.85     50.00 o 
 -16   2  16      391.14      361.78     26.54 o 
 -15   2  16      110.96      115.68     18.24 o 
 -14   2  16      173.70      199.48     36.34 o 
 -13   2  16     5335.19     5151.33    124.42 o 
 -12   2  16     1104.91     1119.01     28.77 o 
 -11   2  16     9465.83     9836.55    171.47 o 
 -10   2  16       22.42       13.65      9.35 o 
  -9   2  16     3918.38     3959.04     60.94 o 
  -8   2  16       34.56       40.94     15.22 o 
  -7   2  16     3466.52     3563.06     44.86 o 
  -6   2  16       37.55       38.65      8.34 o 
  -5   2  16    13801.58    13828.23    158.19 o 
  -4   2  16     1261.73     1309.18     75.87 o 
  -3   2  16     5850.57     5722.09    317.71 o 
  -2   2  16      102.57       94.42     40.56 o 
  -1   2  16     1262.82     1179.94     48.26 o 
   0   2  16     2209.65     2121.06     83.01 o 
   1   2  16       66.56       29.02     21.65 o 
   2   2  16     2436.48     2358.46     58.56 o 
   3   2  16      269.45      285.38     27.32 o 
   4   2  16      238.74      253.60     26.03 o 
   5   2  16      155.86      189.10     24.81 o 
   6   2  16     1413.77     1344.75     61.11 o 
 -21   3  16       55.47       42.57     19.52 o 
 -20   3  16      381.35      400.56     47.87 o 
 -19   3  16       99.06       62.59     49.84 o 
 -18   3  16     1568.52     1535.09     71.14 o 
 -17   3  16        2.20      -17.29     17.29 o 
 -16   3  16      682.66      632.15     53.19 o 
 -15   3  16      832.58      849.17     49.63 o 
 -14   3  16      246.13      275.48     30.85 o 
 -13   3  16      346.87      310.74     23.44 o 
 -12   3  16     1595.02     1675.24     41.71 o 
 -11   3  16      570.00      555.47     22.93 o 
 -10   3  16        3.00       14.30      8.92 o 
  -9   3  16       36.62       26.26      9.48 o 
  -8   3  16     1919.15     1867.25     30.45 o 
  -7   3  16      154.75      161.10     14.60 o 
  -6   3  16      173.26      190.75     15.19 o 
  -5   3  16       47.49       56.30     15.81 o 
  -4   3  16      536.69      533.91     83.46 o 
  -3   3  16       22.46        5.53     14.97 o 
  -2   3  16      383.82      384.12     27.01 o 
  -1   3  16      192.25      226.85     27.33 o 
   0   3  16       45.87       11.20     22.70 o 
   1   3  16       14.77        1.74     21.77 o 
   2   3  16     2134.08     2027.41     54.55 o 
   3   3  16       65.55       79.82     19.21 o 
   4   3  16       65.59       80.88     39.23 o 
   5   3  16      125.75      167.53     24.01 o 
   6   3  16      103.01      137.67     36.10 o 
 -21   4  16       45.00       31.10     19.18 o 
 -20   4  16     1508.46     1534.61     51.77 o 
 -19   4  16     2167.29     2263.06    128.78 o 
 -18   4  16      263.47      269.27     39.28 o 
 -17   4  16        1.74       10.44     16.42 o 
 -16   4  16       48.72       45.43     17.91 o 
 -15   4  16     3083.66     3027.65     92.79 o 
 -14   4  16        9.51       -8.91     13.16 o 
 -13   4  16      173.61      195.55     19.18 o 
 -12   4  16      439.93      428.50     31.09 o 
 -11   4  16     4092.63     4156.06     55.51 o 
 -10   4  16     1178.10     1092.45     35.77 o 
  -9   4  16     1925.32     1918.11     31.55 o 
  -8   4  16       15.49       16.54      9.45 o 
  -7   4  16      482.15      507.18     34.81 o 
  -6   4  16        6.77        6.57     13.09 o 
  -5   4  16     1667.77     1656.84     43.14 o 
  -4   4  16      816.51      891.31     98.25 o 
  -3   4  16      101.03       89.25     17.25 o 
  -2   4  16      203.78      238.50     30.20 o 
  -1   4  16     1343.88     1387.83     42.60 o 
   0   4  16      290.31      289.40     25.20 o 
   1   4  16       38.76       70.33     48.34 o 
   2   4  16     1699.61     1649.28    127.48 o 
   3   4  16     2111.61     2159.84     77.55 o 
   4   4  16      327.06      338.22     35.66 o 
   5   4  16      213.80      198.14     39.99 o 
 -20   5  16      358.70      281.28     51.29 o 
 -19   5  16      390.68      431.47     38.94 o 
 -18   5  16      561.51      540.28     51.81 o 
 -17   5  16      195.07      234.20     25.95 o 
 -16   5  16      304.83      314.62     27.45 o 
 -15   5  16        2.06        8.00     15.67 o 
 -14   5  16       24.44       11.77     20.56 o 
 -13   5  16       47.95       22.06     14.89 o 
 -12   5  16     4072.95     4067.02     75.99 o 
 -11   5  16      587.48      606.29     25.90 o 
 -10   5  16       55.45       40.39     10.73 o 
  -9   5  16       31.53       28.29     14.20 o 
  -8   5  16      301.81      320.47     16.93 o 
  -7   5  16       35.09       47.75     11.84 o 
  -6   5  16      842.79      845.20     59.70 o 
  -5   5  16      727.43      721.54     30.43 o 
  -4   5  16     1903.54     1889.50     45.18 o 
  -3   5  16      694.97      660.39     44.23 o 
  -2   5  16       46.61       22.16     25.54 o 
  -1   5  16      578.76      588.92     32.40 o 
   0   5  16      690.29      661.21     46.74 o 
   1   5  16      121.67      117.52     30.53 o 
   2   5  16      152.74      159.37     21.66 o 
   3   5  16     2390.99     2152.29     81.17 o 
   4   5  16       95.30       69.11     38.85 o 
 -19   6  16     1964.14     1903.23    169.91 o 
 -18   6  16      133.95      194.79     43.88 o 
 -17   6  16      168.55      122.04     39.70 o 
 -16   6  16     1536.00     1483.23     48.75 o 
 -15   6  16     3491.31     3511.37     72.52 o 
 -14   6  16        9.14      -14.02     14.02 o 
 -13   6  16        0.94        7.02     14.15 o 
 -12   6  16      442.46      444.12     22.75 o 
 -11   6  16        9.03       16.59     11.30 o 
 -10   6  16       26.72       25.95     10.71 o 
  -9   6  16     2207.20     2219.04     39.87 o 
  -8   6  16      418.86      420.72     28.63 o 
  -7   6  16      451.97      488.43     28.12 o 
  -6   6  16       32.78       22.18     14.72 o 
  -5   6  16       47.87       33.48     17.76 o 
  -4   6  16      297.42      350.35     40.65 o 
  -3   6  16      945.69      974.67     44.23 o 
  -2   6  16     1546.69     1484.71     61.05 o 
  -1   6  16     1211.78     1271.07     57.63 o 
   0   6  16      724.37      725.41     71.64 o 
   1   6  16      193.72      172.87     22.31 o 
   2   6  16      171.71      194.30     32.53 o 
   3   6  16     2197.49     1998.67     75.95 o 
 -18   7  16      310.07      264.31     30.25 o 
 -17   7  16        0.84        2.43     18.26 o 
 -16   7  16      970.92      983.46     42.82 o 
 -15   7  16       84.54       71.56     28.91 o 
 -14   7  16      104.43       85.10     23.18 o 
 -13   7  16        2.95      -11.75     14.55 o 
 -12   7  16      795.96      792.08     28.96 o 
 -11   7  16        8.67        2.02     16.00 o 
 -10   7  16      559.03      612.54     27.02 o 
  -9   7  16      161.61      164.85     20.46 o 
  -8   7  16    13862.62    13817.94    171.27 o 
  -7   7  16       39.29       28.17     13.10 o 
  -6   7  16       78.18       59.54     25.12 o 
  -5   7  16       64.15       91.57     15.54 o 
  -4   7  16      513.89      535.06     57.04 o 
  -3   7  16        0.85       13.32     26.83 o 
  -2   7  16      371.84      426.83     43.09 o 
  -1   7  16      881.61      805.90     46.60 o 
   0   7  16     1104.39     1237.67     56.72 o 
   1   7  16      600.96      587.42     46.03 o 
   2   7  16      615.11      656.82     49.54 o 
 -16   8  16        3.26      -14.26     18.93 o 
 -15   8  16      274.08      332.81     38.80 o 
 -14   8  16      138.39      140.18     35.51 o 
 -13   8  16     3340.21     3475.47     90.89 o 
 -12   8  16      320.80      284.92     29.34 o 
 -11   8  16      794.79      846.79     47.14 o 
 -10   8  16       18.23       15.40     49.84 o 
  -9   8  16      107.65       96.33     25.12 o 
  -8   8  16        0.57       45.35     21.88 o 
  -7   8  16        0.19        4.76     44.54 o 
  -6   8  16      309.64      141.23    129.99 o 
  -5   8  16     1992.68     2106.34    130.62 o 
  -4   8  16     1040.73     1021.18    113.91 o 
  -3   8  16     2390.88     2542.65    159.13 o 
  -2   8  16       11.71       61.75     65.82 o 
  -1   8  16       45.23      110.60     68.67 o 
   0   8  16      253.31      169.00     80.42 o 
   1   8  16        3.19       -5.45     63.22 o 
 -14   9  16      349.88      338.68     52.29 o 
 -13   9  16        2.50       13.49     24.86 o 
 -12   9  16     1301.34     1404.79     61.81 o 
 -11   9  16       71.82       66.56     27.30 o 
 -10   9  16     1786.84     1888.40    124.28 o 
  -9   9  16        0.18       11.52     23.67 o 
  -8   9  16       74.46       66.87     37.12 o 
  -7   9  16       70.99       86.14     45.84 o 
  -6   9  16     1897.97     1857.77    124.06 o 
  -5   9  16      334.18      371.57     81.42 o 
  -4   9  16      390.58      401.53    111.68 o 
  -3   9  16        8.79      -21.61     59.11 o 
  -2   9  16      518.30      607.41    101.84 o 
  -8  10  16      277.42      188.60     54.24 o 
  -7  10  16       51.92       25.10     36.60 o 
 -22   1  17       32.63      -10.67     16.24 o 
 -21   1  17     1256.62     1187.00    107.93 o 
 -20   1  17      182.41      170.73     23.35 o 
 -19   1  17      149.15      121.38     21.49 o 
 -18   1  17       24.88       24.05     21.65 o 
 -17   1  17    14879.07    13162.62    234.14 o 
 -16   1  17       65.75       36.27     26.13 o 
 -15   1  17       12.33       17.49     15.11 o 
 -14   1  17        7.63       -8.90     11.58 o 
 -13   1  17     3888.38     3752.02     62.39 o 
 -12   1  17      154.68      127.36     14.67 o 
 -11   1  17     4928.66     5005.17     55.59 o 
 -10   1  17      247.48      245.66     22.15 o 
  -9   1  17       50.30       60.46     10.01 o 
  -8   1  17      465.53      470.12     17.36 o 
  -7   1  17      588.95      671.07     26.81 o 
  -6   1  17     3682.60     3560.67     71.33 o 
  -5   1  17      110.67       71.12     36.15 o 
  -4   1  17     2163.92     2178.51    103.25 o 
  -3   1  17      316.70      385.64     39.09 o 
  -2   1  17     3753.95     3610.11     69.86 o 
  -1   1  17        1.57      -13.07     13.07 o 
   0   1  17     1685.36     1564.46     73.66 o 
   1   1  17      107.96      137.15     20.52 o 
   2   1  17     2266.21     2315.44    137.70 o 
   3   1  17        3.23      -15.07     30.84 o 
   4   1  17     1366.47     1351.02     49.50 o 
   5   1  17       47.19       47.42     27.12 o 
 -22   2  17      157.14      157.26     24.65 o 
 -21   2  17       52.81       14.16     19.09 o 
 -20   2  17      340.30      308.27     28.73 o 
 -19   2  17        0.33        1.75     44.35 o 
 -18   2  17      349.66      400.49     29.38 o 
 -17   2  17        8.71       19.42     16.86 o 
 -16   2  17      497.99      478.06     78.09 o 
 -15   2  17        0.85        9.27     28.84 o 
 -14   2  17      199.22      222.77     29.89 o 
 -13   2  17       41.06       27.95     28.66 o 
 -12   2  17     2471.69     2441.19     45.79 o 
 -11   2  17     1168.63     1188.43     26.63 o 
 -10   2  17     1331.33     1351.42     27.86 o 
  -9   2  17      784.44      760.62     21.75 o 
  -8   2  17     3211.64     3227.13     40.54 o 
  -7   2  17      292.36      305.03     23.36 o 
  -6   2  17     1296.20     1303.44     42.73 o 
  -5   2  17      936.94      868.08     37.00 o 
  -4   2  17      432.77      412.51     42.04 o 
  -3   2  17      354.77      318.31     67.28 o 
  -2   2  17     2256.82     2107.40     69.93 o 
  -1   2  17      328.55      293.27     25.05 o 
   0   2  17       50.24       18.00     20.81 o 
   1   2  17        3.41       -7.36     14.43 o 
   2   2  17       81.18      107.69     19.46 o 
   3   2  17       78.85       50.99     20.32 o 
   4   2  17      699.98      815.09     43.41 o 
   5   2  17       95.86       55.84     36.83 o 
 -21   3  17      928.02      971.63     73.37 o 
 -20   3  17      279.78      308.78     28.76 o 
 -19   3  17      864.12      860.37     40.28 o 
 -18   3  17       29.96       34.10     41.05 o 
 -17   3  17      266.87      336.62     33.32 o 
 -16   3  17      191.97      140.46     31.75 o 
 -15   3  17     1818.35     1867.64     98.91 o 
 -14   3  17      300.17      353.92     28.49 o 
 -13   3  17    12941.25    12958.79    243.29 o 
 -12   3  17     1165.43     1189.97     50.70 o 
 -11   3  17      508.90      525.67     22.31 o 
 -10   3  17      659.87      659.07     29.38 o 
  -9   3  17     4353.54     4515.00     50.66 o 
  -8   3  17       74.68       63.89     10.58 o 
  -7   3  17    11229.81    11259.18    128.02 o 
  -6   3  17    12439.52    12042.47    115.49 o 
  -5   3  17     4394.56     4182.75     78.59 o 
  -4   3  17      127.23      132.74     19.88 o 
  -3   3  17      605.18      627.55     34.23 o 
  -2   3  17     3077.47     2957.62     62.81 o 
  -1   3  17      625.14      613.67     49.84 o 
   0   3  17      563.76      451.37     59.70 o 
   1   3  17      872.85      864.19     47.99 o 
   2   3  17      220.30      229.37     33.48 o 
   3   3  17       24.64       -0.46     26.94 o 
   4   3  17      612.74      657.51     39.36 o 
   5   3  17        0.38      -21.02     21.02 o 
 -21   4  17       32.12       29.09     19.47 o 
 -20   4  17     6020.00     6154.27    229.84 o 
 -19   4  17      174.86      158.04     25.31 o 
 -18   4  17      225.93      206.51     39.83 o 
 -17   4  17       38.72       91.26     27.36 o 
 -16   4  17      930.86      975.41     55.03 o 
 -15   4  17       19.38        7.74     15.94 o 
 -14   4  17     2325.33     2341.71     96.18 o 
 -13   4  17      257.99      293.62     25.23 o 
 -12   4  17     4417.06     4423.34     65.98 o 
 -11   4  17        4.16        8.67     10.08 o 
 -10   4  17      690.60      733.08     25.13 o 
  -9   4  17      249.77      251.82     30.18 o 
  -8   4  17       48.03       56.59     12.38 o 
  -7   4  17       81.94       84.34     13.30 o 
  -6   4  17      501.67      491.34     28.84 o 
  -5   4  17      630.62      609.70     32.68 o 
  -4   4  17      379.65      347.82     25.89 o 
  -3   4  17      878.91      898.51     34.79 o 
  -2   4  17      530.80      470.87     30.89 o 
  -1   4  17      216.30      283.43     24.88 o 
   0   4  17     1184.67     1121.59     49.37 o 
   1   4  17     1364.47     1422.51     70.71 o 
   2   4  17      301.53      324.17     33.50 o 
   3   4  17      229.20      245.25     30.57 o 
   4   4  17      590.76      669.98     38.73 o 
 -20   5  17        0.85       25.68     48.63 o 
 -19   5  17      117.14      152.42     24.63 o 
 -18   5  17      156.45      209.37     28.75 o 
 -17   5  17     7842.20     7727.51    116.82 o 
 -16   5  17       43.53       85.14     24.69 o 
 -15   5  17     4487.45     4337.46     90.77 o 
 -14   5  17      499.85      521.17     30.05 o 
 -13   5  17     1160.42     1159.39     32.14 o 
 -12   5  17      240.16      255.35     17.25 o 
 -11   5  17      562.21      606.05     27.88 o 
 -10   5  17      765.25      731.41     38.39 o 
  -9   5  17      872.02      890.46     23.15 o 
  -8   5  17      131.87      117.02     20.58 o 
  -7   5  17       10.20       14.42     14.45 o 
  -6   5  17     1230.28     1195.31     79.12 o 
  -5   5  17      347.40      400.54     28.43 o 
  -4   5  17     1604.63     1577.56     44.20 o 
  -3   5  17     2140.53     2022.00     78.97 o 
  -2   5  17      317.80      373.17     27.01 o 
  -1   5  17      234.28      252.06     38.93 o 
   0   5  17     1334.25     1306.03     42.63 o 
   1   5  17      244.02      158.77     32.93 o 
   2   5  17     2497.77     2454.58     97.31 o 
   3   5  17      165.84      182.06     40.70 o 
 -19   6  17      148.09      168.24     28.46 o 
 -18   6  17      364.67      362.43     37.66 o 
 -17   6  17       67.55       81.82     20.93 o 
 -16   6  17      480.31      487.79     47.32 o 
 -15   6  17        3.02       11.79     15.13 o 
 -14   6  17     1269.00     1371.20     40.39 o 
 -13   6  17        0.96       -8.38     12.10 o 
 -12   6  17       24.62       23.47     11.86 o 
 -11   6  17      449.88      466.31     30.08 o 
 -10   6  17    11578.49    11365.99    124.98 o 
  -9   6  17     2057.91     2096.92     43.65 o 
  -8   6  17      867.10      852.68     30.36 o 
  -7   6  17     1423.52     1399.62     40.02 o 
  -6   6  17     2298.41     2176.37     49.86 o 
  -5   6  17     1163.70     1222.90     39.86 o 
  -4   6  17        9.24      -19.50     22.14 o 
  -3   6  17      542.15      573.77     31.89 o 
  -2   6  17     1761.20     1899.59     78.18 o 
  -1   6  17       49.65       59.37     23.98 o 
   0   6  17       75.51       60.44     39.71 o 
   1   6  17      859.65      948.80     38.80 o 
   2   6  17       15.02       31.78     24.81 o 
 -17   7  17       24.52       51.40     27.81 o 
 -16   7  17      174.36      133.54     40.89 o 
 -15   7  17     1354.59     1406.47     48.22 o 
 -14   7  17        6.79       30.81     46.94 o 
 -13   7  17      532.56      517.85     26.49 o 
 -12   7  17       18.08       14.96     17.11 o 
 -11   7  17      861.85      922.35     37.53 o 
 -10   7  17      473.31      517.92     54.66 o 
  -9   7  17      125.99      133.92     29.88 o 
  -8   7  17      382.65      382.19     34.78 o 
  -7   7  17     1790.95     1832.21     45.76 o 
  -6   7  17     1251.87     1231.11     38.18 o 
  -5   7  17     1420.41     1486.95    188.42 o 
  -4   7  17       24.56       39.90     21.95 o 
  -3   7  17       20.86       25.15     24.34 o 
  -2   7  17     1073.74     1114.75     53.19 o 
  -1   7  17       18.58       18.31     23.49 o 
   0   7  17      234.03      237.49     64.83 o 
   1   7  17      297.93      271.43     36.71 o 
 -16   8  17     1278.98     1251.62     99.19 o 
 -15   8  17       36.26       13.59     27.36 o 
 -14   8  17      480.69      432.33    123.94 o 
 -13   8  17        5.46       19.92     17.64 o 
 -12   8  17     1412.15     1408.42     58.93 o 
 -11   8  17        0.29       -5.45     21.97 o 
 -10   8  17     1084.31     1179.58     53.20 o 
  -9   8  17     1191.94     1253.74     52.66 o 
  -8   8  17        6.24       30.05     45.36 o 
  -7   8  17       60.65       38.24     47.20 o 
  -6   8  17      434.89      255.36    228.21 o 
  -5   8  17       84.90       33.99     46.61 o 
  -4   8  17        0.23      -17.38     74.99 o 
  -3   8  17     1520.89     1699.33    146.54 o 
  -2   8  17      186.84      133.11     70.46 o 
  -1   8  17      114.43      144.13     72.43 o 
 -13   9  17      206.88      264.93     37.74 o 
 -12   9  17      182.56      122.74     30.50 o 
 -11   9  17       75.61       61.65     26.39 o 
 -10   9  17       14.58        4.76     23.76 o 
  -9   9  17        8.53      121.74     56.10 o 
  -8   9  17        5.53       -5.37     47.56 o 
  -7   9  17       63.77       68.46     51.13 o 
  -6   9  17      633.98      682.98     84.02 o 
  -5   9  17       57.46       88.38     53.20 o 
  -4   9  17      123.56      246.97     82.00 o 
 -22   0  18      278.57      236.04     43.16 o 
 -21   0  18      548.99      529.41     76.07 o 
 -20   0  18      302.88      281.58     38.54 o 
 -19   0  18     8381.91     8125.33    162.45 o 
 -17   0  18     3354.37     3332.83     92.97 o 
 -16   0  18      139.49      216.88     31.32 o 
 -15   0  18     1107.11     1118.77     50.06 o 
 -14   0  18     1024.19      874.58    179.65 o 
 -13   0  18     1743.84     1866.93     52.20 o 
 -12   0  18     3494.53     3362.86     63.74 o 
 -11   0  18     3957.71     3937.15    104.55 o 
 -10   0  18     2047.09     2024.18     46.15 o 
  -9   0  18      567.27      565.97     52.00 o 
  -8   0  18      821.08      830.23    133.26 o 
  -7   0  18      806.27      966.78     56.11 o 
  -6   0  18       90.14       89.56     26.97 o 
  -5   0  18       39.99       42.08     23.74 o 
  -4   0  18      482.79      590.71     48.39 o 
  -3   0  18        0.30      -26.44     26.44 o 
  -2   0  18      599.38      679.36     52.24 o 
  -1   0  18     2809.04     2724.89    135.95 o 
   0   0  18    13712.73    13116.57    231.06 o 
   1   0  18      278.21      306.63     40.14 o 
   2   0  18      379.83      355.89     59.34 o 
   3   0  18        9.25       23.60     26.23 o 
   4   0  18     1463.13     1482.60     74.62 o 
 -22   1  18      858.86      939.57     76.61 o 
 -21   1  18      585.39      582.19     42.05 o 
 -20   1  18      529.81      587.31     34.79 o 
 -19   1  18       23.99      -10.93     28.81 o 
 -18   1  18       97.56       92.83     53.89 o 
 -17   1  18       27.02       35.21     16.37 o 
 -16   1  18       76.23       59.70     28.50 o 
 -15   1  18       36.38       41.00     21.96 o 
 -14   1  18     1315.19     1281.75     38.18 o 
 -13   1  18     1575.03     1616.86     37.82 o 
 -12   1  18     2489.85     2343.62     47.94 o 
 -11   1  18      693.66      739.60     27.42 o 
 -10   1  18      174.64      151.85     20.55 o 
  -9   1  18       76.99       78.12     11.13 o 
  -8   1  18       48.28       45.02     11.60 o 
  -7   1  18     3065.94     3074.74    107.36 o 
  -6   1  18     1013.19      883.13     40.46 o 
  -5   1  18      862.27      804.13     36.19 o 
  -4   1  18       16.65       15.49     16.11 o 
  -3   1  18      927.47      893.51     37.43 o 
  -2   1  18       56.29       55.74     33.33 o 
  -1   1  18       99.29       86.33     18.66 o 
   0   1  18       14.60       25.63     16.39 o 
   1   1  18      639.75      586.34     59.96 o 
   2   1  18      557.37      589.37     51.00 o 
   3   1  18     2543.97     2482.43    120.76 o 
   4   1  18      284.84      305.78     46.25 o 
 -21   2  18     1986.33     1941.76     80.72 o 
 -20   2  18      217.58      225.16     25.33 o 
 -19   2  18      266.14      220.39     38.85 o 
 -18   2  18      637.36      669.16     36.28 o 
 -17   2  18      387.29      370.94     27.96 o 
 -16   2  18      591.82      579.72     32.57 o 
 -15   2  18     5177.44     5230.85     83.83 o 
 -14   2  18     1342.49     1362.05     62.92 o 
 -13   2  18      417.48      440.00     30.84 o 
 -12   2  18     4173.13     4031.76     51.33 o 
 -11   2  18     7678.34     7750.62     76.03 o 
 -10   2  18      482.09      539.16     27.55 o 
  -9   2  18      297.98      323.09     16.29 o 
  -8   2  18     4645.85     4782.87    115.25 o 
  -7   2  18     3547.92     3571.93     74.01 o 
  -6   2  18      317.84      322.90     55.03 o 
  -5   2  18      291.55      271.89     25.55 o 
  -4   2  18     5672.45     5549.36     92.97 o 
  -3   2  18      945.66     1006.38    129.63 o 
  -2   2  18     2400.48     2244.93    207.17 o 
  -1   2  18       19.60      -13.71     13.71 o 
   0   2  18     1233.79     1179.29     48.59 o 
   1   2  18       18.58        4.18     36.60 o 
   2   2  18      898.61      938.86     45.01 o 
   3   2  18       24.40        1.00     16.45 o 
   4   2  18      878.11      940.67     46.94 o 
 -21   3  18      136.78       91.76     32.29 o 
 -20   3  18        2.29       40.91     19.68 o 
 -19   3  18      273.20      305.06     28.37 o 
 -18   3  18      577.49      507.38     32.53 o 
 -17   3  18        3.71        4.25     14.16 o 
 -16   3  18      255.33      233.83     33.14 o 
 -15   3  18        3.96       10.51     22.58 o 
 -14   3  18      474.45      475.08     25.19 o 
 -13   3  18      191.21      193.64     35.34 o 
 -12   3  18        1.47       -1.76     12.11 o 
 -11   3  18       24.33       31.48     10.69 o 
 -10   3  18      323.70      318.89     16.71 o 
  -9   3  18      298.07      324.92     22.57 o 
  -8   3  18        2.95       -4.40     11.81 o 
  -7   3  18      162.01      147.93     21.73 o 
  -6   3  18       76.44       74.52     18.31 o 
  -5   3  18      212.11      202.38     23.26 o 
  -4   3  18      130.22      122.21     42.54 o 
  -3   3  18      733.94      625.65     35.09 o 
  -2   3  18       65.56       69.18     31.46 o 
  -1   3  18      774.30      699.85     76.16 o 
   0   3  18        2.64       -1.26     14.93 o 
   1   3  18        7.48       -1.66     14.63 o 
   2   3  18        1.48       30.99     18.11 o 
   3   3  18     1464.77     1361.82     48.62 o 
 -20   4  18        4.13      -13.37     18.31 o 
 -19   4  18     1132.43     1039.17     60.55 o 
 -18   4  18      169.55      158.37     23.47 o 
 -17   4  18      759.21      781.27     40.77 o 
 -16   4  18      121.29       89.04     24.29 o 
 -15   4  18     1996.17     2027.25     44.35 o 
 -14   4  18     1994.49     2103.98     91.09 o 
 -13   4  18       57.62       57.75     15.42 o 
 -12   4  18      147.20      139.89     19.62 o 
 -11   4  18     3810.66     3839.48     73.09 o 
 -10   4  18     1324.92     1390.35     28.92 o 
  -9   4  18        8.55        2.76      9.27 o 
  -8   4  18     3517.50     3619.85     79.47 o 
  -7   4  18      492.43      488.90     29.60 o 
  -6   4  18      185.80      209.17     23.60 o 
  -5   4  18     1457.45     1472.50     44.59 o 
  -4   4  18     2876.95     2851.00    130.58 o 
  -3   4  18      256.83      292.73     95.19 o 
  -2   4  18      381.04      417.32     32.10 o 
  -1   4  18      353.44      392.43     36.75 o 
   0   4  18     1946.31     1974.48    106.82 o 
   1   4  18       35.35       16.23     17.15 o 
   2   4  18      619.00      602.92     36.64 o 
   3   4  18        4.38       -3.55     17.31 o 
 -20   5  18       16.50       14.79     23.32 o 
 -19   5  18       56.95       82.32     32.63 o 
 -18   5  18      770.86      761.48     41.19 o 
 -17   5  18      206.18      169.73     23.52 o 
 -16   5  18      136.97      146.62     19.34 o 
 -15   5  18      251.50      279.70     24.30 o 
 -14   5  18     1007.64      971.10     31.92 o 
 -13   5  18      213.39      223.86     22.20 o 
 -12   5  18      761.05      821.63     36.67 o 
 -11   5  18      377.51      411.37     27.18 o 
 -10   5  18     1480.67     1478.54     42.87 o 
  -9   5  18      821.76      799.57     22.16 o 
  -8   5  18      715.02      688.82     32.70 o 
  -7   5  18     1809.90     1844.44     74.60 o 
  -6   5  18        7.51       35.77     15.69 o 
  -5   5  18      630.24      635.47     34.45 o 
  -4   5  18     1502.61     1532.34     62.61 o 
  -3   5  18      252.23      244.71     27.25 o 
  -2   5  18       88.02       85.82     17.83 o 
  -1   5  18      552.25      598.96     34.94 o 
   0   5  18      160.23      142.56     32.55 o 
   1   5  18       70.55       68.96     36.14 o 
   2   5  18        5.50       27.72     21.61 o 
 -18   6  18       70.18       87.51     26.22 o 
 -17   6  18      705.07      610.92     69.73 o 
 -16   6  18      337.51      310.84     91.53 o 
 -15   6  18      649.59      750.84     34.42 o 
 -14   6  18        4.96       25.73     19.93 o 
 -13   6  18        2.51       16.84     16.49 o 
 -12   6  18      475.02      532.16     22.87 o 
 -11   6  18      628.77      655.98     23.84 o 
 -10   6  18      419.14      459.53     20.95 o 
  -9   6  18       36.37       62.84     29.86 o 
  -8   6  18       59.84       79.44     17.25 o 
  -7   6  18      666.88      602.56     41.27 o 
  -6   6  18       51.76       31.74     16.22 o 
  -5   6  18       23.85       74.64     17.87 o 
  -4   6  18      742.04      763.23     34.17 o 
  -3   6  18       33.18       40.29     16.34 o 
  -2   6  18      284.38      279.00     25.29 o 
  -1   6  18     1080.00     1046.60     42.83 o 
   0   6  18     1183.23     1205.72     88.62 o 
   1   6  18       14.45       52.85     36.12 o 
 -17   7  18       10.95       20.00     19.48 o 
 -16   7  18      134.93       98.47     39.61 o 
 -15   7  18        8.83      -17.12     17.12 o 
 -14   7  18      197.56      187.47     20.38 o 
 -13   7  18      600.37      636.36     44.69 o 
 -12   7  18     1339.17     1335.45     47.05 o 
 -11   7  18     1693.91     1830.22     41.67 o 
 -10   7  18      632.65      655.50     64.79 o 
  -9   7  18      104.62      155.61     28.33 o 
  -8   7  18     2739.22     2804.78     85.50 o 
  -7   7  18     2542.93     2560.88     54.40 o 
  -6   7  18      504.12      614.05     43.18 o 
  -5   7  18      187.52      152.13     27.03 o 
  -4   7  18       48.68       92.71    123.01 o 
  -3   7  18      839.18      850.66     86.82 o 
  -2   7  18        0.01       15.00     32.32 o 
  -1   7  18      553.94      524.20     51.84 o 
 -15   8  18      985.96      945.97     98.60 o 
 -14   8  18       41.81       45.77     20.42 o 
 -13   8  18      330.70      385.60     34.14 o 
 -12   8  18      401.08      405.71     52.01 o 
 -11   8  18      621.21      652.72    116.24 o 
 -10   8  18      205.30      215.82     77.73 o 
  -9   8  18      203.03       92.66    108.98 o 
  -8   8  18     1222.50     1128.93     98.84 o 
  -7   8  18      111.70       83.28     55.90 o 
  -6   8  18      372.82      222.31    174.26 o 
  -5   8  18        0.65       50.57     59.10 o 
  -4   8  18      698.27      617.76     99.39 o 
  -3   8  18      418.05      422.96     94.41 o 
 -11   9  18       31.23       33.64     26.90 o 
 -10   9  18      183.60      110.80     75.53 o 
  -9   9  18        2.50      -26.41     60.14 o 
  -8   9  18      507.00      550.50     78.01 o 
  -7   9  18       43.09       71.15     54.09 o 
 -21   1  19     1269.98     1208.93     76.18 o 
 -20   1  19      575.84      602.87     54.58 o 
 -18   1  19      512.16      515.40     33.48 o 
 -17   1  19     2572.41     2475.48     56.85 o 
 -16   1  19     1383.83     1329.75     58.56 o 
 -15   1  19     2316.47     2232.14     51.28 o 
 -14   1  19        1.10       -0.80     16.00 o 
 -13   1  19      893.80      881.83     25.85 o 
 -12   1  19     1747.59     1719.26     32.27 o 
 -11   1  19      133.33      156.05     15.07 o 
 -10   1  19        6.71        7.81     15.35 o 
  -9   1  19     3183.02     3064.92    104.39 o 
  -8   1  19     6105.51     5864.65    101.47 o 
  -7   1  19      675.33      703.49     67.98 o 
  -6   1  19     4144.98     3775.61     77.81 o 
  -5   1  19        8.21       -3.78     15.26 o 
  -4   1  19       71.17       87.82     19.94 o 
  -3   1  19        0.15       -5.54     14.45 o 
  -2   1  19    11344.15    10555.58    140.79 o 
  -1   1  19      153.25      157.29     23.84 o 
   0   1  19      177.94      169.89     31.15 o 
   1   1  19      354.74      320.13     29.50 o 
   2   1  19     2227.99     2331.44    170.69 o 
   3   1  19       35.17       54.05     51.90 o 
 -21   2  19        0.37        2.88     19.75 o 
 -20   2  19      192.53      171.47     24.29 o 
 -19   2  19       51.87       43.60     18.99 o 
 -18   2  19        7.47       19.28     23.94 o 
 -17   2  19      567.39      529.89     32.11 o 
 -16   2  19       72.30       93.31     24.28 o 
 -15   2  19      399.87      403.08     24.00 o 
 -14   2  19      184.55      171.40     17.78 o 
 -13   2  19     1630.57     1653.01     33.99 o 
 -12   2  19        2.72        6.14     11.94 o 
 -11   2  19     1782.03     1818.55     60.79 o 
 -10   2  19     1045.91     1053.77     25.65 o 
  -9   2  19     1090.45     1080.29     56.38 o 
  -8   2  19       47.99       41.66     17.50 o 
  -7   2  19     1418.22     1389.51     46.92 o 
  -6   2  19      320.87      416.18     30.84 o 
  -5   2  19       11.74        3.70     29.13 o 
  -4   2  19      166.40      162.01     22.81 o 
  -3   2  19        3.85      -15.06     15.06 o 
  -2   2  19      115.37       56.12     35.66 o 
  -1   2  19      735.63      645.26    106.06 o 
   0   2  19      312.76      243.12     42.21 o 
   1   2  19      817.40      825.33     88.93 o 
   2   2  19       19.85       -3.49     16.30 o 
   3   2  19      251.90      309.16     30.34 o 
 -21   3  19       56.93       20.48     20.09 o 
 -20   3  19      100.54       86.65     32.22 o 
 -19   3  19     1561.08     1529.30     49.69 o 
 -18   3  19     1355.72     1292.53     63.66 o 
 -17   3  19     2861.36     2768.28     62.80 o 
 -16   3  19      137.38      149.93     22.11 o 
 -15   3  19      296.23      299.67     21.86 o 
 -14   3  19     1179.25     1249.24     74.20 o 
 -13   3  19     4906.17     4993.17    106.97 o 
 -12   3  19     4853.37     4827.99     58.38 o 
 -11   3  19      372.66      331.66     28.88 o 
 -10   3  19     1293.43     1293.93     31.27 o 
  -9   3  19       18.34      -13.54     13.54 o 
  -8   3  19     3173.22     3168.38     76.07 o 
  -7   3  19      473.09      500.99     33.18 o 
  -6   3  19     9675.41     9204.42    173.72 o 
  -5   3  19      807.66      706.24     38.89 o 
  -4   3  19     3838.94     3873.37     77.32 o 
  -3   3  19       28.59       37.35     19.23 o 
  -2   3  19      320.03      380.32     39.54 o 
  -1   3  19      445.88      425.05     36.75 o 
   0   3  19       79.77      100.35     37.84 o 
   1   3  19       79.52       81.10     54.20 o 
   2   3  19     1967.44     1847.79     57.20 o 
 -20   4  19      570.36      608.32     37.99 o 
 -19   4  19      841.25      923.59     52.89 o 
 -18   4  19      143.70      103.27     19.26 o 
 -17   4  19      297.76      289.81     37.97 o 
 -16   4  19     1072.55     1128.87     34.87 o 
 -15   4  19     1350.14     1343.03     76.25 o 
 -14   4  19      311.11      332.98     31.12 o 
 -13   4  19      127.39      145.44     28.03 o 
 -12   4  19      685.36      664.21     23.77 o 
 -11   4  19      402.16      404.96     19.45 o 
 -10   4  19       40.20       30.33     12.63 o 
  -9   4  19      210.01      239.97     24.54 o 
  -8   4  19       17.36       11.56     15.59 o 
  -7   4  19     2058.31     2017.09     57.33 o 
  -6   4  19       49.45       79.05     23.08 o 
  -5   4  19     1240.53     1285.23     43.45 o 
  -4   4  19      352.70      393.77     42.05 o 
  -3   4  19      216.69      283.92     61.58 o 
  -2   4  19       12.18        5.99     27.07 o 
  -1   4  19      399.69      389.36     31.33 o 
   0   4  19        9.08       14.40     48.73 o 
   1   4  19     4556.43     4799.10     86.98 o 
   2   4  19       69.57       83.19     27.85 o 
 -19   5  19     1916.91     1818.31     55.45 o 
 -18   5  19       17.34       -0.49     15.22 o 
 -17   5  19      613.72      633.84     49.08 o 
 -16   5  19      143.01      141.68     21.18 o 
 -15   5  19      703.09      736.68     43.30 o 
 -14   5  19     1497.17     1500.08     44.16 o 
 -13   5  19      891.43      920.04     27.19 o 
 -12   5  19      265.81      250.49     18.07 o 
 -11   5  19      137.27      126.63     13.92 o 
 -10   5  19       55.40       62.74     25.34 o 
  -9   5  19      775.26      815.67     28.06 o 
  -8   5  19      868.84      880.94     36.38 o 
  -7   5  19        4.16       24.30     17.43 o 
  -6   5  19      218.84      196.02     45.35 o 
  -5   5  19      134.43      141.06     50.54 o 
  -4   5  19     2140.89     2161.82     99.98 o 
  -3   5  19      358.42      363.74     45.48 o 
  -2   5  19     7453.32     7213.69    108.47 o 
  -1   5  19      180.78      151.83     22.33 o 
   0   5  19        7.71       15.63     17.67 o 
   1   5  19      276.99      266.85     40.50 o 
 -18   6  19      138.49      193.29     46.25 o 
 -17   6  19      644.17      644.04     93.62 o 
 -16   6  19      403.92      344.93     65.19 o 
 -15   6  19        0.41       17.12     17.91 o 
 -14   6  19      521.90      535.30     32.57 o 
 -13   6  19     2180.16     2285.78     53.56 o 
 -12   6  19     1527.90     1585.47     38.60 o 
 -11   6  19      233.53      229.43     27.97 o 
 -10   6  19      225.00      221.95     21.72 o 
  -9   6  19     7442.57     7454.48    106.74 o 
  -8   6  19      483.40      436.75     33.96 o 
  -7   6  19      579.70      617.57     34.63 o 
  -6   6  19       23.75       45.65     19.25 o 
  -5   6  19     2141.80     2086.69    168.63 o 
  -4   6  19       64.71       70.52     18.64 o 
  -3   6  19       68.84       41.71     18.69 o 
  -2   6  19       99.01       82.36     19.82 o 
  -1   6  19     1182.96     1265.19     46.57 o 
 -16   7  19       32.15       36.81     19.81 o 
 -15   7  19      341.05      337.73     34.26 o 
 -14   7  19      417.88      419.22     26.90 o 
 -13   7  19      303.33      298.81     22.79 o 
 -12   7  19     1932.99     2074.58     44.89 o 
 -11   7  19      273.02      335.79     38.78 o 
 -10   7  19      425.98      407.43    108.75 o 
  -9   7  19      822.64      864.88     74.66 o 
  -8   7  19     1235.71     1143.40     73.41 o 
  -7   7  19      122.65      148.06     27.30 o 
  -6   7  19      807.58      899.74     78.81 o 
  -5   7  19      226.28      254.98     71.04 o 
  -4   7  19     1375.23     1374.88     62.76 o 
  -3   7  19       29.47       60.22     25.75 o 
  -2   7  19        1.42       22.47     46.75 o 
 -14   8  19      107.50      108.62     22.99 o 
 -13   8  19      471.91      479.17     43.72 o 
 -12   8  19      246.99      234.77     55.34 o 
 -11   8  19       66.29       71.08     68.52 o 
 -10   8  19      476.15      540.75    100.92 o 
  -9   8  19      371.81      446.31     93.07 o 
  -8   8  19      221.80      222.58     62.37 o 
  -7   8  19      250.53      322.38     76.61 o 
  -6   8  19       95.82       44.54    181.81 o 
  -5   8  19      788.75      721.49    198.53 o 
 -21   0  20      605.93      508.99     49.03 o 
 -20   0  20      766.86      763.93     58.27 o 
 -19   0  20      362.82      377.08     40.79 o 
 -18   0  20     1456.35     1348.34     62.25 o 
 -17   0  20     1211.07     1191.26    229.29 o 
 -16   0  20     5080.22     5086.88    114.85 o 
 -15   0  20      320.07      317.07     37.17 o 
 -14   0  20      414.28      324.12     26.66 o 
 -13   0  20     1263.43     1281.43     51.73 o 
 -12   0  20      731.20      737.72     59.95 o 
 -11   0  20     2757.51     2691.11     86.95 o 
 -10   0  20     4942.48     4847.91    130.56 o 
  -9   0  20      181.96      197.46     35.61 o 
  -8   0  20       84.10       71.21     25.90 o 
  -7   0  20       43.62       -1.08     20.50 o 
  -6   0  20      138.39      153.22     32.37 o 
  -5   0  20       50.71       46.40     26.97 o 
  -4   0  20     7135.33     7052.29    166.16 o 
  -3   0  20     1005.13      827.88     60.22 o 
  -2   0  20     1485.14     1476.06    333.41 o 
  -1   0  20      854.25      770.05    154.84 o 
   0   0  20     2241.51     2089.90     84.41 o 
   1   0  20      347.10      332.12     92.25 o 
   2   0  20       19.24        4.39     44.78 o 
 -21   1  20      297.30      310.17     29.52 o 
 -20   1  20        9.83       -1.27     30.68 o 
 -19   1  20      602.79      646.48     35.98 o 
 -18   1  20       14.73      -10.31     47.50 o 
 -17   1  20       14.91       -3.63     31.62 o 
 -16   1  20      674.43      644.41     46.10 o 
 -15   1  20        5.63        7.31     11.62 o 
 -14   1  20      188.17      184.11     19.46 o 
 -13   1  20      124.32      114.64     15.48 o 
 -12   1  20      354.18      393.70     19.50 o 
 -11   1  20     6680.55     6627.61     69.04 o 
 -10   1  20      491.60      453.75     34.33 o 
  -9   1  20     2223.50     2236.49     60.62 o 
  -8   1  20        2.02       15.30     17.15 o 
  -7   1  20       18.15       11.52     17.92 o 
  -6   1  20       29.91       25.45     46.94 o 
  -5   1  20        2.27       20.26     15.63 o 
  -4   1  20      129.48      162.48     38.76 o 
  -3   1  20      363.20      353.21     54.46 o 
  -2   1  20      262.98      284.67     27.61 o 
  -1   1  20     1873.88     1896.30     83.79 o 
   0   1  20       30.27       31.23     21.65 o 
   1   1  20      116.77      134.69     30.37 o 
   2   1  20       55.55       27.94     57.47 o 
 -21   2  20     1162.99     1257.19     78.37 o 
 -20   2  20        8.59       19.88     35.46 o 
 -19   2  20       20.27        2.85     23.74 o 
 -18   2  20      150.51      175.68     23.56 o 
 -17   2  20      638.40      668.58     38.82 o 
 -16   2  20      924.69      925.23     32.64 o 
 -15   2  20      463.50      439.26     22.35 o 
 -14   2  20     7648.60     7715.10    140.62 o 
 -13   2  20     1286.64     1382.93     41.68 o 
 -12   2  20     1401.25     1357.20     29.92 o 
 -11   2  20       26.33       18.31     12.90 o 
 -10   2  20     1193.78     1146.01    104.56 o 
  -9   2  20       67.06       52.63     18.68 o 
  -8   2  20     2269.19     2201.15     59.51 o 
  -7   2  20       28.13       27.21     17.15 o 
  -6   2  20     8595.97     8219.16    127.79 o 
  -5   2  20      229.53      233.99     26.25 o 
  -4   2  20       16.84       41.57     16.92 o 
  -3   2  20       13.98       -0.72     16.22 o 
  -2   2  20      740.44      747.82     45.29 o 
  -1   2  20      240.70      206.02     61.54 o 
   0   2  20      651.42      616.78     41.55 o 
   1   2  20      221.43      259.93     28.38 o 
 -20   3  20       42.88       43.39     20.46 o 
 -19   3  20       15.55       18.55     17.34 o 
 -18   3  20       62.52       35.16     18.03 o 
 -17   3  20      362.92      395.24     39.56 o 
 -16   3  20       63.15       62.19     15.57 o 
 -15   3  20       31.28        7.61     13.51 o 
 -14   3  20        7.75       13.11     20.73 o 
 -13   3  20     2280.26     2272.01     65.46 o 
 -12   3  20      136.89      137.27     14.64 o 
 -11   3  20        1.58       13.78     26.01 o 
 -10   3  20     1107.96     1120.09     31.02 o 
  -9   3  20       88.66      116.87     21.73 o 
  -8   3  20        0.59       24.18     16.73 o 
  -7   3  20      717.31      694.42     40.05 o 
  -6   3  20      709.91      686.13     57.73 o 
  -5   3  20       59.87       40.46     17.55 o 
  -4   3  20       36.05       12.44     56.09 o 
  -3   3  20      114.40      145.79     29.22 o 
  -2   3  20      213.61      148.81     24.39 o 
  -1   3  20      487.73      506.75     37.27 o 
   0   3  20      693.19      792.00     42.68 o 
   1   3  20     1072.18     1030.15     44.23 o 
 -20   4  20        1.23      -18.00     18.00 o 
 -19   4  20        7.93       13.02     27.48 o 
 -18   4  20      653.50      608.67     31.47 o 
 -17   4  20      137.29      173.09     26.79 o 
 -16   4  20       75.63       80.18     16.52 o 
 -15   4  20      778.23      817.00     38.11 o 
 -14   4  20     1079.90     1019.57     47.47 o 
 -13   4  20      809.11      801.40     41.79 o 
 -12   4  20      210.00      237.59     17.06 o 
 -11   4  20      102.19      147.27     18.22 o 
 -10   4  20      409.08      470.51     24.50 o 
  -9   4  20      333.74      324.77     30.01 o 
  -8   4  20      478.82      496.69     45.86 o 
  -7   4  20       89.87      115.04     21.03 o 
  -6   4  20      639.31      595.90     45.59 o 
  -5   4  20        6.12       10.40     44.34 o 
  -4   4  20      571.08      565.08     55.98 o 
  -3   4  20      239.13      207.03     25.14 o 
  -2   4  20      318.21      361.48     63.59 o 
  -1   4  20       13.68       21.71     17.86 o 
   0   4  20     1335.41     1410.74     67.50 o 
 -19   5  20      296.67      277.61     47.44 o 
 -18   5  20      245.43      253.26     23.83 o 
 -17   5  20      100.34       65.64     17.70 o 
 -16   5  20      415.28      457.61     27.39 o 
 -15   5  20      203.70      237.24     20.35 o 
 -14   5  20      148.08      149.10     20.09 o 
 -13   5  20     1276.32     1330.12     32.01 o 
 -12   5  20        5.40       -0.75     12.01 o 
 -11   5  20       54.07       37.76     19.42 o 
 -10   5  20       44.96       60.08     14.76 o 
  -9   5  20      183.39      193.98     28.79 o 
  -8   5  20       12.33      -13.55     14.58 o 
  -7   5  20     2107.86     2162.98     66.98 o 
  -6   5  20       20.83       29.13     21.11 o 
  -5   5  20      280.09      303.58     54.01 o 
  -4   5  20        0.96       24.57     16.40 o 
  -3   5  20      679.63      658.27     37.05 o 
  -2   5  20       51.45       24.55     33.02 o 
  -1   5  20       80.54       98.67     34.57 o 
 -17   6  20      441.95      512.52     35.35 o 
 -16   6  20     1135.59     1103.95     61.07 o 
 -15   6  20      121.20      126.19     16.53 o 
 -14   6  20       58.12       66.92     14.84 o 
 -13   6  20        9.39        9.64     18.25 o 
 -12   6  20        6.79        8.28     13.98 o 
 -11   6  20      524.80      510.41     26.61 o 
 -10   6  20     2768.22     2676.70    148.26 o 
  -9   6  20      434.40      408.12     29.67 o 
  -8   6  20       23.03       23.24     22.88 o 
  -7   6  20      143.39       99.85     20.09 o 
  -6   6  20        3.03       33.40     27.22 o 
  -5   6  20       39.95       41.07     18.34 o 
  -4   6  20     1420.64     1440.42     47.63 o 
  -3   6  20       65.05       39.81     18.57 o 
  -2   6  20      255.44      303.97     28.49 o 
 -15   7  20      209.82      276.21     23.98 o 
 -14   7  20       66.21       93.34     18.22 o 
 -13   7  20       18.66       23.19     17.21 o 
 -12   7  20       25.49       65.97     32.39 o 
 -11   7  20     3746.72     3674.56     97.21 o 
 -10   7  20       62.46       36.99     79.67 o 
  -9   7  20     2412.22     2507.73    149.44 o 
  -8   7  20       17.79       25.84     28.50 o 
  -7   7  20      683.08      657.15    114.69 o 
  -6   7  20       26.38       66.27     24.65 o 
  -5   7  20       24.65       22.99     22.95 o 
  -4   7  20        4.76       46.61     24.08 o 
 -12   8  20       28.10       52.73     67.90 o 
 -11   8  20        1.35       92.26    145.12 o 
 -10   8  20      135.80       72.90     71.54 o 
  -9   8  20      117.46      168.32    103.58 o 
  -8   8  20      705.41      662.34     98.70 o 
 -21   1  21        2.98       -7.29     17.61 o 
 -20   1  21      550.15      606.21     78.03 o 
 -19   1  21      867.98      913.57     70.30 o 
 -18   1  21     1591.58     1696.12     57.17 o 
 -17   1  21       22.06       27.76     36.82 o 
 -16   1  21      746.83      750.06     41.47 o 
 -15   1  21      411.02      400.07     21.31 o 
 -14   1  21      164.97      157.17     20.57 o 
 -13   1  21       49.35       61.04     12.66 o 
 -12   1  21     4634.84     4690.86     91.42 o 
 -11   1  21        4.72       13.31     47.48 o 
 -10   1  21      548.11      503.98     64.74 o 
  -9   1  21      207.11      173.67     25.14 o 
  -8   1  21     2740.59     2630.17     67.52 o 
  -7   1  21      122.75      107.69     22.42 o 
  -6   1  21     1620.29     1435.59     87.40 o 
  -5   1  21      488.64      500.80     84.16 o 
  -4   1  21     1230.12     1300.08     84.16 o 
  -3   1  21        0.74       15.69     16.96 o 
  -2   1  21     1154.99     1165.39     45.61 o 
  -1   1  21     1046.99     1145.64    115.25 o 
   0   1  21     1160.68     1236.35    101.07 o 
 -20   2  21       45.14       99.23     75.53 o 
 -19   2  21      312.05      347.50     29.47 o 
 -18   2  21      271.99      284.16     63.42 o 
 -17   2  21      529.97      482.51     27.46 o 
 -16   2  21       19.64       35.41     19.87 o 
 -15   2  21       42.94       53.70     13.29 o 
 -14   2  21       87.94       91.58     26.12 o 
 -13   2  21      434.59      469.54     21.89 o 
 -12   2  21      119.56      112.74     16.70 o 
 -11   2  21     5641.92     5782.69    194.76 o 
 -10   2  21      137.07      182.55     25.55 o 
  -9   2  21     1335.16     1255.78    129.48 o 
  -8   2  21      315.89      322.16     62.58 o 
  -7   2  21       30.50       54.01     19.79 o 
  -6   2  21       27.70        3.70     17.92 o 
  -5   2  21      459.90      440.79     43.16 o 
  -4   2  21      587.34      548.07     37.76 o 
  -3   2  21        0.21       -6.06     27.37 o 
  -2   2  21       73.99       65.63     48.49 o 
  -1   2  21       14.33       -7.23     24.83 o 
   0   2  21       40.90       -5.41     27.57 o 
 -20   3  21       13.05       26.40     18.75 o 
 -19   3  21      508.21      523.76     53.56 o 
 -18   3  21      805.62      873.85     35.55 o 
 -17   3  21       48.57       48.11     28.97 o 
 -16   3  21     3832.42     3992.87     57.64 o 
 -15   3  21       44.38       11.11     21.44 o 
 -14   3  21      732.71      745.70     31.30 o 
 -13   3  21      257.19      278.18     25.48 o 
 -12   3  21      716.12      673.05     29.03 o 
 -11   3  21        1.51       -1.91     17.92 o 
 -10   3  21      131.81      101.66     21.65 o 
  -9   3  21       17.62        3.70     17.82 o 
  -8   3  21     5999.80     5683.59    103.38 o 
  -7   3  21     1710.06     1613.11     79.31 o 
  -6   3  21      147.84      164.67     35.07 o 
  -5   3  21       32.06       72.83     19.07 o 
  -4   3  21     3089.97     2830.96     70.57 o 
  -3   3  21      959.52      910.94     74.20 o 
  -2   3  21      374.98      278.32     76.82 o 
  -1   3  21      184.22      184.20     37.53 o 
 -19   4  21      704.56      683.70     34.44 o 
 -18   4  21      180.16      212.63     22.39 o 
 -17   4  21      368.09      372.25     54.04 o 
 -16   4  21      466.08      459.03     34.05 o 
 -15   4  21     3076.69     3084.52     57.97 o 
 -14   4  21      137.95      151.45     18.09 o 
 -13   4  21      876.13      937.39     30.34 o 
 -12   4  21     1449.00     1483.52     75.97 o 
 -11   4  21      427.54      423.29     32.63 o 
 -10   4  21      116.94      126.33     22.89 o 
  -9   4  21     1047.74     1026.82     67.74 o 
  -8   4  21       67.18      101.17     54.62 o 
  -7   4  21        1.48       22.23     17.05 o 
  -6   4  21      721.67      748.99     61.08 o 
  -5   4  21      113.49      126.56     22.34 o 
  -4   4  21      296.11      274.93     39.62 o 
  -3   4  21       76.43       97.92     33.95 o 
  -2   4  21     1874.24     1977.78     57.42 o 
  -1   4  21      143.70      150.12     38.20 o 
 -18   5  21     2055.05     2162.67     50.86 o 
 -17   5  21      548.52      568.13     30.42 o 
 -16   5  21      145.48      136.11     33.17 o 
 -15   5  21      164.67      197.09     18.71 o 
 -14   5  21      282.07      306.10     20.32 o 
 -13   5  21     1494.82     1562.24     62.45 o 
 -12   5  21     1046.45     1099.13     50.64 o 
 -11   5  21        7.67       21.69     17.36 o 
 -10   5  21     1188.06     1300.23     48.05 o 
  -9   5  21        1.14      -12.49     14.93 o 
  -8   5  21        6.95       49.02     24.27 o 
  -7   5  21      684.25      741.33     43.50 o 
  -6   5  21      881.86      844.09     52.21 o 
  -5   5  21       26.74      -17.53     40.88 o 
  -4   5  21      799.46      848.06     70.96 o 
  -3   5  21       10.17       -8.30     40.96 o 
  -2   5  21     1453.71     1356.96     67.12 o 
 -16   6  21      101.21       78.83     17.99 o 
 -15   6  21      121.11      101.51     16.71 o 
 -14   6  21        4.10        6.72     12.78 o 
 -13   6  21     4073.70     4027.92     79.44 o 
 -12   6  21      223.99      259.12     26.99 o 
 -11   6  21      559.46      584.78     49.68 o 
 -10   6  21       14.34       59.03     18.93 o 
  -9   6  21      381.03      456.00     32.70 o 
  -8   6  21     1547.96     1513.42     48.82 o 
  -7   6  21      454.80      450.82     50.06 o 
  -6   6  21       96.40      141.78     42.57 o 
  -5   6  21      588.84      591.23     62.04 o 
  -4   6  21      501.89      516.08     61.47 o 
 -14   7  21      156.36      148.85     29.23 o 
 -13   7  21       52.12      109.66     22.96 o 
 -12   7  21      755.42      823.74     57.00 o 
 -11   7  21      182.87      202.67     80.92 o 
 -10   7  21        9.21       22.80     37.23 o 
  -9   7  21        3.18      -12.15     22.85 o 
  -8   7  21     2114.14     2312.11    164.34 o 
  -7   7  21       63.63       72.51     66.36 o 
 -20   0  22     3967.05     3866.77    109.98 o 
 -19   0  22      203.84      323.74    107.36 o 
 -18   0  22      211.33      147.74     94.95 o 
 -17   0  22      279.14      301.15     29.46 o 
 -16   0  22      894.17      879.31     40.38 o 
 -15   0  22      672.32      655.36     36.76 o 
 -14   0  22     2334.51     2334.09     57.51 o 
 -13   0  22        0.67        8.63     25.90 o 
 -12   0  22      482.75      591.29     55.03 o 
 -11   0  22       19.17       38.84     26.97 o 
 -10   0  22     2409.29     2471.97     94.95 o 
  -9   0  22       84.54      116.53     33.45 o 
  -8   0  22      614.69      631.21     56.11 o 
  -7   0  22      557.88      402.46     48.55 o 
  -6   0  22     1017.21     1131.86     64.74 o 
  -5   0  22      492.85      535.18     53.95 o 
  -4   0  22      745.58      732.64     60.42 o 
  -3   0  22     2238.66     2183.15    399.23 o 
  -2   0  22      531.36      531.91     87.40 o 
  -1   0  22     1309.63     1340.92    148.90 o 
 -20   1  22      349.67      313.85     28.88 o 
 -19   1  22      148.14      153.47     34.02 o 
 -18   1  22        3.62       17.49     15.18 o 
 -17   1  22      172.78      147.26     23.79 o 
 -16   1  22      204.18      214.24     26.82 o 
 -15   1  22      159.79      142.80     28.31 o 
 -14   1  22      838.25      892.39     27.69 o 
 -13   1  22      865.93      822.26     69.19 o 
 -12   1  22      440.93      461.62     36.60 o 
 -11   1  22       73.93       91.64     23.26 o 
 -10   1  22     1465.82     1607.36     60.96 o 
  -9   1  22      262.53      259.32     28.23 o 
  -8   1  22      426.82      475.79     36.23 o 
  -7   1  22       13.45       47.54     25.36 o 
  -6   1  22      107.79      155.38     24.79 o 
  -5   1  22      102.67       80.90     20.97 o 
  -4   1  22      232.76      222.77     27.08 o 
  -3   1  22      426.77      417.22     34.32 o 
  -2   1  22      127.72      123.40     24.01 o 
  -1   1  22      111.53      117.01     23.34 o 
 -20   2  22        8.49        2.70     17.30 o 
 -19   2  22      445.93      446.37     34.63 o 
 -18   2  22      792.23      915.87     52.64 o 
 -17   2  22        2.36      -11.68     12.64 o 
 -16   2  22      783.09      772.84     37.63 o 
 -15   2  22      115.69      136.51     24.22 o 
 -14   2  22      752.03      804.56     28.59 o 
 -13   2  22      376.10      408.96     25.34 o 
 -12   2  22      210.38      267.39     29.73 o 
 -11   2  22        5.79        8.89     19.96 o 
 -10   2  22     3372.91     3174.88    151.06 o 
  -9   2  22     2483.53     2482.82     67.44 o 
  -8   2  22      131.96      138.26     36.69 o 
  -7   2  22       85.55       84.81     20.72 o 
  -6   2  22     1515.19     1345.77     50.34 o 
  -5   2  22     2639.67     2627.20     69.78 o 
  -4   2  22       61.24      126.32     23.26 o 
  -3   2  22       21.19        3.05     56.16 o 
  -2   2  22        1.55        6.96     26.31 o 
 -19   3  22        9.44       31.28     16.95 o 
 -18   3  22       98.34      148.08     33.56 o 
 -17   3  22      376.47      430.87     24.33 o 
 -16   3  22       63.59       74.17     16.26 o 
 -15   3  22     1155.46     1257.66     32.49 o 
 -14   3  22        1.88       11.40     22.89 o 
 -13   3  22      758.47      788.94     32.89 o 
 -12   3  22        5.32       -7.53     18.68 o 
 -11   3  22      304.86      328.67     31.60 o 
 -10   3  22      154.24      161.38     32.37 o 
  -9   3  22        1.45        1.08     18.31 o 
  -8   3  22      441.63      482.32     35.86 o 
  -7   3  22      233.09      216.17     27.08 o 
  -6   3  22      154.62      203.97     35.61 o 
  -5   3  22        1.04        8.16     17.50 o 
  -4   3  22       11.56        5.39     17.55 o 
  -3   3  22        0.66       34.33     19.16 o 
  -2   3  22      400.51      396.58     44.37 o 
 -18   4  22      219.41      235.06     26.63 o 
 -17   4  22       52.69       46.37     15.24 o 
 -16   4  22      336.07      325.64     24.02 o 
 -15   4  22      396.65      432.04     43.01 o 
 -14   4  22      864.59      926.27     51.38 o 
 -13   4  22       52.79       76.29     28.56 o 
 -12   4  22       19.13       14.66     18.34 o 
 -11   4  22       21.08      -15.97     15.97 o 
 -10   4  22      196.17      174.77     52.87 o 
  -9   4  22      533.93      535.68     38.77 o 
  -8   4  22        0.35      -15.23     19.55 o 
  -7   4  22        4.51       -2.63     17.18 o 
  -6   4  22      429.64      477.67     35.01 o 
  -5   4  22      213.56      229.46     55.78 o 
  -4   4  22      109.11      104.88     21.61 o 
  -3   4  22      510.26      433.98     40.65 o 
 -17   5  22      965.98     1079.46     49.14 o 
 -16   5  22       41.44       37.31     19.56 o 
 -15   5  22      148.47      149.21     17.42 o 
 -14   5  22      131.20      152.98     27.10 o 
 -13   5  22     1086.67     1234.78     37.77 o 
 -12   5  22      699.64      746.13     75.91 o 
 -11   5  22        4.18       47.26     39.88 o 
 -10   5  22       61.11      106.51     22.74 o 
  -9   5  22       19.98       32.03     18.00 o 
  -8   5  22        0.53       10.78     17.15 o 
  -7   5  22      141.97       96.30     22.27 o 
  -6   5  22        6.38      -15.83     15.83 o 
  -5   5  22      520.74      518.53     35.79 o 
  -4   5  22       46.40       32.67     30.19 o 
 -15   6  22        4.31       -1.15     15.84 o 
 -14   6  22     1076.80     1154.95     37.92 o 
 -13   6  22        6.41       12.85     23.21 o 
 -12   6  22      170.69      184.78     34.78 o 
 -11   6  22      191.48      255.04     39.58 o 
 -10   6  22      176.57      200.93     31.08 o 
  -9   6  22       13.05       -5.78     29.41 o 
  -8   6  22       98.38      115.22     24.87 o 
  -7   6  22      431.47      422.79     39.97 o 
  -6   6  22        5.90        8.50     16.79 o 
 -19   1  23       18.38       10.30     18.95 o 
 -18   1  23     1172.13     1199.49     60.35 o 
 -17   1  23      424.89      505.75     33.96 o 
 -16   1  23      295.65      263.14     19.78 o 
 -15   1  23      134.68      159.67     20.24 o 
 -14   1  23      930.43      799.53     46.88 o 
 -13   1  23      125.30      100.50     24.27 o 
 -12   1  23      493.42      539.07     39.29 o 
 -11   1  23      986.57     1058.21    128.40 o 
 -10   1  23     1570.06     1497.68     57.73 o 
  -9   1  23        0.27        2.09     17.26 o 
  -8   1  23       72.51       79.41     22.50 o 
  -7   1  23      528.57      582.28     40.05 o 
  -6   1  23       28.39       27.99     29.67 o 
  -5   1  23      530.02      552.61     39.65 o 
  -4   1  23      411.13      381.47     34.71 o 
  -3   1  23      772.24      935.06     51.88 o 
 -19   2  23      220.30      226.78     23.03 o 
 -18   2  23      142.18      128.72     17.94 o 
 -17   2  23       15.96       16.32     13.72 o 
 -16   2  23      575.52      592.99     26.81 o 
 -15   2  23        1.14        1.81     15.00 o 
 -14   2  23        3.55       23.01     20.97 o 
 -13   2  23      182.38      216.90     28.96 o 
 -12   2  23      411.95      528.73     39.67 o 
 -11   2  23      230.89      240.92     32.91 o 
 -10   2  23     1025.25     1045.63     45.76 o 
  -9   2  23       24.90       42.06     19.79 o 
  -8   2  23       95.12      106.84     41.54 o 
  -7   2  23      304.78      308.13     38.30 o 
  -6   2  23        4.02        1.56     18.59 o 
  -5   2  23      324.87      278.48     30.52 o 
  -4   2  23      472.75      433.26     50.71 o 
  -3   2  23      195.81      166.72     27.34 o 
 -18   3  23      716.18      770.94     37.60 o 
 -17   3  23       65.89      104.43     21.60 o 
 -16   3  23      347.69      387.79     22.83 o 
 -15   3  23      981.89     1049.19     64.32 o 
 -14   3  23     1257.13     1161.14    113.83 o 
 -13   3  23        2.71       25.99     20.97 o 
 -12   3  23        7.14      -18.68     18.68 o 
 -11   3  23     1905.19     1860.94    152.14 o 
 -10   3  23       74.62       62.26     21.73 o 
  -9   3  23      137.21      151.07     33.99 o 
  -8   3  23      745.88      753.69     76.07 o 
  -7   3  23     3779.72     3737.12     85.07 o 
  -6   3  23       11.40      -11.44     40.46 o 
  -5   3  23      784.12      820.47     65.28 o 
  -4   3  23        6.23        7.40     19.44 o 
 -17   4  23      258.09      210.44     29.14 o 
 -16   4  23      435.83      451.22     29.61 o 
 -15   4  23      698.53      775.44     60.74 o 
 -14   4  23      120.13      192.39     75.61 o 
 -13   4  23      633.65      582.14     40.05 o 
 -12   4  23      441.48      428.39     36.69 o 
 -11   4  23      520.15      426.74     35.10 o 
 -10   4  23      245.81      354.37     56.11 o 
  -9   4  23      790.48      779.80     42.75 o 
  -8   4  23      655.30      588.27     38.13 o 
  -7   4  23      893.18      866.76     46.09 o 
  -6   4  23       59.92       57.96     52.97 o 
  -5   4  23      227.28      171.75     35.65 o 
 -16   5  23      224.27      256.53     37.69 o 
 -15   5  23       54.89       56.48     18.10 o 
 -14   5  23      174.92      244.68     48.63 o 
 -13   5  23      613.30      641.63     79.85 o 
 -12   5  23      188.57      239.38     28.45 o 
 -11   5  23      187.69      183.77     26.32 o 
 -10   5  23      696.45      695.21     48.55 o 
  -9   5  23       90.94      133.78     24.41 o 
  -8   5  23       19.11       39.30     24.05 o 
  -7   5  23       29.26       36.48     27.77 o 
 -12   6  23      658.80      691.29     72.56 o 
 -11   6  23      183.26      204.07     27.22 o 
 -19   0  24     1624.00     1755.69    101.43 o 
 -18   0  24       39.37       41.83     28.42 o 
 -17   0  24      469.59      531.78     48.61 o 
 -16   0  24        8.43       49.63     31.29 o 
 -15   0  24      821.76      881.54     71.21 o 
 -14   0  24      946.57     1029.36     69.06 o 
 -13   0  24      582.15      674.37     61.50 o 
 -12   0  24     1838.75     1790.05     86.32 o 
 -11   0  24      805.84      867.51     67.98 o 
 -10   0  24       52.05       67.98     28.05 o 
  -9   0  24       62.84      114.37     32.37 o 
  -8   0  24      574.68      594.52     58.27 o 
  -7   0  24      940.04      932.25     72.29 o 
  -6   0  24        9.92       29.13     28.05 o 
  -5   0  24     3007.05     3035.20    112.22 o 
 -18   1  24      287.34      303.37     31.71 o 
 -17   1  24      421.52      464.27     33.74 o 
 -16   1  24       56.51       59.65     23.99 o 
 -15   1  24       42.53       15.65     21.36 o 
 -14   1  24     1913.98     1910.78    145.12 o 
 -13   1  24       11.92       27.79     23.74 o 
 -12   1  24      992.47     1062.59     47.68 o 
 -11   1  24        0.50       21.50     19.44 o 
 -10   1  24      352.12      333.95     40.46 o 
  -9   1  24      604.92      639.54     41.94 o 
  -8   1  24        0.70       23.36     43.16 o 
  -7   1  24      352.54      352.99     34.33 o 
  -6   1  24       39.37       53.45     29.67 o 
  -5   1  24       35.38       11.60     55.57 o 
 -18   2  24      198.98      223.87     20.34 o 
 -17   2  24     1105.95     1101.94     34.26 o 
 -16   2  24      598.33      652.71     46.57 o 
 -15   2  24     2043.41     2153.48     67.90 o 
 -14   2  24       14.56        3.51     33.99 o 
 -13   2  24     1058.16     1153.17     51.12 o 
 -12   2  24       98.70       73.01     22.42 o 
 -11   2  24       17.70       64.20     22.89 o 
 -10   2  24       14.89        8.76     19.44 o 
  -9   2  24     3330.20     3505.36     83.92 o 
  -8   2  24       70.98      109.64     29.67 o 
  -7   2  24      449.72      481.10     38.13 o 
  -6   2  24        9.24       10.27     18.26 o 
  -5   2  24      313.88      346.81     33.54 o 
 -17   3  24      213.92      243.83     37.38 o 
 -16   3  24       81.50      105.14     31.93 o 
 -15   3  24      111.20      104.63     27.84 o 
 -14   3  24       50.71        9.95     44.78 o 
 -13   3  24       31.36       62.12     23.26 o 
 -12   3  24        5.45       30.97     23.20 o 
 -11   3  24       66.03       49.41     22.09 o 
 -10   3  24      339.87      346.31     33.54 o 
  -9   3  24      228.36      270.37     30.89 o 
  -8   3  24       79.71       40.48     41.54 o 
  -7   3  24      195.36      189.91     27.47 o 
  -6   3  24       46.20       49.75     26.97 o 
 -16   4  24      682.91      838.25     38.44 o 
 -15   4  24      281.16      289.83     32.78 o 
 -14   4  24        1.33       19.85     21.32 o 
 -13   4  24       77.74       71.94     23.26 o 
 -12   4  24      450.43      455.04     68.52 o 
 -11   4  24      543.31      567.89     40.24 o 
 -10   4  24      109.53      125.39     25.55 o 
  -9   4  24     1765.20     1902.52     78.39 o 
  -8   4  24       58.32       17.40     54.90 o 
 -12   5  24      752.74      743.74     79.85 o 
 -11   5  24       25.93       50.48     21.32 o 
 -17   1  25      750.83      760.22    109.52 o 
 -16   1  25       90.37      155.79     30.75 o 
 -15   1  25      681.01      739.54     98.19 o 
 -14   1  25      164.83      179.78     28.99 o 
 -13   1  25     1019.21     1082.90     79.85 o 
 -12   1  25        0.78      -16.12     17.92 o 
 -11   1  25     1103.28     1049.33    106.28 o 
 -10   1  25        0.65       -9.69     17.82 o 
  -9   1  25       51.06       10.36     32.37 o 
  -8   1  25      191.57      191.09     31.83 o 
  -7   1  25      818.89      874.23     52.87 o 
 -16   2  25      370.02      366.90     45.86 o 
 -15   2  25       11.21        2.32     20.56 o 
 -14   2  25      640.58      628.29     44.25 o 
 -13   2  25      160.02      210.03     29.37 o 
 -12   2  25      376.36      387.54     52.33 o 
 -11   2  25       98.81      100.42     24.79 o 
 -10   2  25       10.56        4.73     32.37 o 
  -9   2  25      118.54      152.91     45.32 o 
  -8   2  25       65.83       92.27     30.21 o 
 -15   3  25      577.23      688.90     46.15 o 
 -14   3  25       98.68       56.41     24.82 o 
 -13   3  25       73.19       71.21     23.65 o 
 -12   3  25       16.51       73.02     23.61 o 
 -11   3  25     2494.87     2536.28     71.72 o 
 -10   3  25      491.95      470.80     39.29 o 
  -9   3  25     1651.07     1628.93     59.10 o 
 -14   0  26       46.39       69.06     33.45 o 
 -13   0  26       36.01       26.97     31.29 o 
 -12   0  26       33.78       60.42     32.37 o 
 -11   0  26      962.99      959.22     73.37 o 
 -14   1  26       20.78        4.54     20.12 o 
 -13   1  26      260.31      283.67     37.76 o 
 -12   1  26       14.52       54.31     22.74 o 
                                                 
